# Supplementary material for: Genome-Wide microRNA Expression Profiling in Human Spermatozoa and Its Relation to Sperm Quality
Source: Genes (Basel). 2025 Jan 4;16(1):53. doi: 10.3390/genes16010053 (PMC11765444; doi:10.3390/genes16010053)
Supplement: Supplementary file 1 [file genes-16-00053-s001.zip]

Archive with 5 entries (5 files):
- genes-3361727-Figure S1.pptx
- Table S1-Liste 86 miRs Up in S6.xlsx
- Table S2-Liste 21 miRs down in S6.xlsx
- Table S3-Liste 910 mRNAs targeted by the 86 miRNAs upregulated in S6.xlsx
- Table S4-Liste 15 mRNAs targeted by the 21 miRNAs downregulated in S6.xlsx
