# Supplementary material for: Genome-Wide microRNA Expression Profiling in Human Spermatozoa and Its Relation to Sperm Quality
Source: Genes (Basel). 2025 Jan 4;16(1):53. doi: 10.3390/genes16010053 (PMC11765444; doi:10.3390/genes16010053)
Supplement: Supplementary file 1 [file genes-16-00053-s001.zip › Table S1-Liste 86 miRs Up in S6.xlsx]

## Sheet: UP in Score 6
Probe Set ID	MicroRNAs	Fold Change	P-val	FDR P-val	Alignments	Sequence Length	Sequence	Probe Set Name	Accession
20500737	hsa-miR-132-3p	41.5	0.0000000168	0.0000338	chr17:1953223-1953244 (-)	22	UAACAGUCUACAGCCAUGGUCG	MIMAT0000426_st	MIMAT0000426
20510800	hsa-miR-1973	32.35	0.0000000619	0.0001	chr4:117220906-117220924 (+)	19	ACCGUGCAAAGGUAGCAUA	MIMAT0009448_st	MIMAT0009448
20501169	hsa-miR-34b-3p	30.22	0.0000000843	0.0001	chr11:111383712-111383733 (+)	22	CAAUCACUAACUCCACUGCCAU	MIMAT0004676_st	MIMAT0004676
20500151	hsa-miR-25-3p	27.28	0.0000013	0.0009	chr7:99691194-99691215 (-)	22	CAUUGCACUUGUCUCGGUCUGA	MIMAT0000081_st	MIMAT0000081
20501280	hsa-miR-342-3p	24.8	0.0000157	0.004	chr14:100576052-100576074 (+)	23	UCUCACACAGAAAUCGCACCCGU	MIMAT0000753_st	MIMAT0000753
20500718	hsa-miR-15b-5p	13.98	0.00000856	0.0028	chr3:160122395-160122416 (+)	22	UAGCAGCACAUCAUGGUUUACA	MIMAT0000417_st	MIMAT0000417
20500765	hsa-miR-125a-5p	13.79	0.0006	0.0548	chr19:52196521-52196544 (+)	24	UCCCUGAGACCCUUUAACCUGUGA	MIMAT0000443_st	MIMAT0000443
20500422	hsa-miR-30c-5p	12.11	0.00000375	0.0016	chr1:41222972-41222994 (+) /// chr6:72086706-72086728 (-)	23	UGUAAACAUCCUACACUCUCAGC	MIMAT0000244_st	MIMAT0000244
20504372	hsa-miR-625-5p	9.72	0.0000689	0.0115	chr14:65937834-65937854 (+)	21	AGGGGGAAAGUUCUAUAGUCC	MIMAT0003294_st	MIMAT0003294
20500183	hsa-miR-100-5p	8.29	0.0003	0.0345	chr11:122022983-122023004 (-)	22	AACCCGUAGAUCCGAACUUGUG	MIMAT0000098_st	MIMAT0000098
20500726	hsa-miR-122-5p	8.0	0.0031	0.1609	chr18:56118320-56118341 (+)	22	UGGAGUGUGACAAUGGUGUUUG	MIMAT0000421_st	MIMAT0000421
20500440	hsa-miR-10b-5p	7.96	0.0005	0.0488	chr2:177015057-177015079 (+)	23	UACCCUGUAGAACCGAAUUUGUG	MIMAT0000254_st	MIMAT0000254
20504568	hsa-miR-1323	7.51	0.0000204	0.0047	chr19:54175232-54175253 (+)	22	UCAAAACUGAGGGGCAUUUUCU	MIMAT0005795_st	MIMAT0005795
20504561	hsa-miR-151b	7.27	0.0000437	0.0083	chr14:100575775-100575792 (-)	18	UCGAGGAGCUCACAGUCU	MIMAT0010214_st	MIMAT0010214
20500128	hsa-miR-16-5p	6.77	0.0139	0.3508	chr13:50623163-50623184 (-) /// chr3:160122542-160122563 (+)	22	UAGCAGCACGUAAAUAUUGGCG	MIMAT0000069_st	MIMAT0000069
20500797	hsa-miR-194-5p	6.76	0.0000166	0.004	chr1:220291548-220291569 (-) /// chr11:64658876-64658897 (-)	22	UGUAACAGCAACUCCAUGUGGA	MIMAT0000460_st	MIMAT0000460
20503823	hsa-miR-519c-5p	6.43	0.0002	0.0249	chr19:54189738-54189759 (+)	22	CUCUAGAGGGAAGCGCUUUCUG	MIMAT0002831_st	MIMAT0002831
20503829	hsa-miR-519b-5p	6.43	0.0002	0.0249	chr19:54198479-54198500 (+)	22	CUCUAGAGGGAAGCGCUUUCUG	MIMAT0005454_st	MIMAT0005454
20503833	hsa-miR-523-5p	6.43	0.0002	0.0249	chr19:54201654-54201675 (+)	22	CUCUAGAGGGAAGCGCUUUCUG	MIMAT0005449_st	MIMAT0005449
20503858	hsa-miR-518e-5p	6.43	0.0002	0.0249	chr19:54233107-54233128 (+)	22	CUCUAGAGGGAAGCGCUUUCUG	MIMAT0005450_st	MIMAT0005450
20503866	hsa-miR-522-5p	6.43	0.0002	0.0249	chr19:54254480-54254501 (+)	22	CUCUAGAGGGAAGCGCUUUCUG	MIMAT0005451_st	MIMAT0005451
20503868	hsa-miR-519a-5p	6.43	0.0002	0.0249	chr19:54255665-54255686 (+)	22	CUCUAGAGGGAAGCGCUUUCUG	MIMAT0005452_st	MIMAT0005452
20503803	hsa-miR-494-3p	6.36	0.0008	0.0709	chr14:101496018-101496039 (+)	22	UGAAACAUACACGGGAAACCUC	MIMAT0002816_st	MIMAT0002816
20500112	hsa-let-7a-5p	6.34	0.0043	0.1913	chr11:122017276-122017297 (-) /// chr22:46508632-46508653 (+) /// chr9:96938244-96938265 (+)	22	UGAGGUAGUAGGUUGUAUAGUU	MIMAT0000062_st	MIMAT0000062
20500424	hsa-miR-30d-5p	6.14	0.0002	0.0249	chr8:135817162-135817183 (-)	22	UGUAAACAUCCCCGACUGGAAG	MIMAT0000245_st	MIMAT0000245
20500139	hsa-miR-20a-5p	5.63	0.0223	0.4475	chr13:92003326-92003348 (+)	23	UAAAGUGCUUAUAGUGCAGGUAG	MIMAT0000075_st	MIMAT0000075
20500438	hsa-miR-10a-5p	5.62	0.0000539	0.0092	chr17:46657266-46657288 (-)	23	UACCCUGUAGAUCCGAAUUUGUG	MIMAT0000253_st	MIMAT0000253
20500146	hsa-miR-23a-3p	5.36	0.0133	0.346	chr19:13947409-13947429 (-)	21	AUCACAUUGCCAGGGAUUUCC	MIMAT0000078_st	MIMAT0000078
20500119	hsa-let-7d-5p	5.32	0.0096	0.287	chr9:96941123-96941144 (+)	22	AGAGGUAGUAGGUUGCAUAGUU	MIMAT0000065_st	MIMAT0000065
20502129	hsa-miR-425-5p	5.21	0.0005	0.0488	chr3:49057632-49057654 (-)	23	AAUGACACGAUCACUCCCGUUGA	MIMAT0003393_st	MIMAT0003393
20500158	hsa-miR-28-5p	5.07	0.0003	0.0345	chr3:188406582-188406603 (+)	22	AAGGAGCUCACAGUCUAUUGAG	MIMAT0000085_st	MIMAT0000085
20500450	hsa-miR-182-5p	4.83	0.0008	0.0707	chr7:129410287-129410310 (-)	24	UUUGGCAAUGGUAGAACUCACACU	MIMAT0000259_st	MIMAT0000259
20500123	hsa-let-7f-5p	4.77	0.0024	0.1394	chr9:96938635-96938656 (+) /// chrX:53584207-53584228 (-)	22	UGAGGUAGUAGAUUGUAUAGUU	MIMAT0000067_st	MIMAT0000067
20511559	hsa-miR-2115-3p	4.61	0.0028	0.1517	chr3:48357871-48357892 (-)	22	CAUCAGAAUUCAUGGAGGCUAG	MIMAT0011159_st	MIMAT0011159
20501171	hsa-miR-34c-3p	4.56	0.0003	0.0345	chr11:111384209-111384230 (+)	22	AAUCACUAACCACACGGCCAGG	MIMAT0004677_st	MIMAT0004677
20526880	hsa-miR-7159-5p	4.52	0.0275	0.4976	chr6:33866912-33866932 (+)	21	UUCAACAAGGGUGUAGGAUGG	MIMAT0028228_st	MIMAT0028228
20518879	hsa-miR-4485	4.45	0.0127	0.3413	chr11:10529824-10529843 (-)	20	UAACGGCCGCGGUACCCUAA	MIMAT0019019_st	MIMAT0019019
20500164	hsa-miR-31-5p	4.41	0.0091	0.285	chr9:21512157-21512177 (-)	21	AGGCAAGAUGCUGGCAUAGCU	MIMAT0000089_st	MIMAT0000089
20519467	hsa-miR-4669	4.39	0.0065	0.2455	chr9:137271295-137271316 (+)	22	UGUGUCCGGGAAGUGGAGGAGG	MIMAT0019749_st	MIMAT0019749
20511549	hsa-miR-2110	4.37	0.0029	0.1548	chr10:115933910-115933931 (-)	22	UUGGGGAAACGGCCGCUGAGUG	MIMAT0010133_st	MIMAT0010133
20519461	hsa-miR-4667-5p	4.37	0.0179	0.4062	chr9:35608093-35608114 (+)	22	ACUGGGGAGCAGAAGGAGAACC	MIMAT0019743_st	MIMAT0019743
20500761	hsa-miR-191-5p	4.28	0.00000161	0.0009	chr3:49058105-49058127 (-)	23	CAACGGAAUCCCAAAAGCAGCUG	MIMAT0000440_st	MIMAT0000440
20504324	hsa-miR-550a-5p	4.07	0.0043	0.1921	chr7:30329431-30329453 (+) /// chr7:32772614-32772636 (+)	23	AGUGCCUGAGGGAGUAAGAGCCC	MIMAT0004800_st	MIMAT0004800
20520574	hsa-miR-5194	4.03	0.0202	0.4319	chr8:131020606-131020627 (-)	22	UGAGGGGUUUGGAAUGGGAUGG	MIMAT0021125_st	MIMAT0021125
20501286	hsa-miR-151a-5p	4.02	0.0002	0.0271	chr8:141742722-141742742 (-)	21	UCGAGGAGCUCACAGUCUAGU	MIMAT0004697_st	MIMAT0004697
20526865	hsa-miR-7152-3p	3.95	0.0017	0.1215	chr10:73550538-73550557 (+)	20	UCUGGUCCUGGACAGGAGGC	MIMAT0028215_st	MIMAT0028215
20509229	hsa-miR-1910-3p	3.95	0.0102	0.2993	chr16:85775237-85775256 (-)	20	GAGGCAGAAGCAGGAUGACA	MIMAT0026917_st	MIMAT0026917
20518432	hsa-miR-3911	3.88	0.0022	0.1294	chr9:130453042-130453063 (-)	22	UGUGUGGAUCCUGGAGGAGGCA	MIMAT0018185_st	MIMAT0018185
20503847	hsa-miR-517a-3p	3.84	0.0012	0.0886	chr19:54215575-54215596 (+)	22	AUCGUGCAUCCCUUUAGAGUGU	MIMAT0002852_st	MIMAT0002852
20503853	hsa-miR-517b-3p	3.84	0.0012	0.0886	chr19:54224372-54224393 (+)	22	AUCGUGCAUCCCUUUAGAGUGU	MIMAT0002857_st	MIMAT0002857
20517810	hsa-miR-3605-5p	3.84	0.0028	0.1505	chr1:33798050-33798072 (-)	23	UGAGGAUGGAUAGCAAGGAAGCC	MIMAT0017981_st	MIMAT0017981
20504556	hsa-miR-550a-3-5p	3.81	0.0005	0.0487	chr7:29720405-29720424 (-)	20	AGUGCCUGAGGGAGUAAGAG	MIMAT0020925_st	MIMAT0020925
20504415	hsa-miR-449b-3p	3.69	0.0015	0.1116	chr5:54466495-54466516 (-)	22	CAGCCACAACUACCCUGCCACU	MIMAT0009203_st	MIMAT0009203
20500782	hsa-miR-150-5p	3.32	0.0039	0.1882	chr19:50004089-50004110 (-)	22	UCUCCCAACCCUUGUACCAGUG	MIMAT0000451_st	MIMAT0000451
20500171	hsa-miR-92a-3p	3.21	0.0018	0.1233	chr13:92003615-92003636 (+) /// chrX:133303574-133303595 (-)	22	UAUUGCACUUGUCCCGGCCUGU	MIMAT0000092_st	MIMAT0000092
20526885	hsa-miR-7162-3p	3.19	0.0293	0.5071	chr10:30657526-30657544 (-)	19	UCUGAGGUGGAACAGCAGC	MIMAT0028235_st	MIMAT0028235
20517706	hsa-miR-4257	3.17	0.0043	0.1921	chr1:150524463-150524480 (+)	18	CCAGAGGUGGGGACUGAG	MIMAT0016878_st	MIMAT0016878
20503835	hsa-miR-518f-5p	3.13	0.0007	0.0602	chr19:54203284-54203305 (+)	22	CUCUAGAGGGAAGCACUUUCUC	MIMAT0002841_st	MIMAT0002841
20506896	hsa-miR-664a-5p	3.08	0.0028	0.1536	chr1:220373928-220373951 (-)	24	ACUGGCUAGGGAAAAUGAUUGGAU	MIMAT0005948_st	MIMAT0005948
20536757	hsa-mir-4485	2.97	0.001	0.0799	chr11:10529817-10529873 (-)	57	AGAGGCACCGCCUGCCCAGUGACAUGCGUUUAACGGCCGCGGUACCCUAACUGUGCA	MI0016846_st	MI0016846
20500746	hsa-miR-140-3p	2.97	0.0027	0.1494	chr16:69967045-69967065 (+)	21	UACCACAGGGUAGAACCACGG	MIMAT0004597_st	MIMAT0004597
20500786	hsa-miR-184	2.96	0.000028	0.0056	chr15:79502182-79502203 (+)	22	UGGACGGAGAACUGAUAAGGGU	MIMAT0000454_st	MIMAT0000454
20519576	hsa-miR-4732-5p	2.96	0.003	0.1602	chr17:27188718-27188740 (-)	23	UGUAGAGCAGGGAGCAGGAAGCU	MIMAT0019855_st	MIMAT0019855
20500173	hsa-miR-93-5p	2.72	0.0046	0.1993	chr7:99691438-99691460 (-)	23	CAAAGUGCUGUUCGUGCAGGUAG	MIMAT0000093_st	MIMAT0000093
20500152	hsa-miR-26a-5p	2.71	0.0095	0.287	chr12:58218441-58218462 (-) /// chr3:38010904-38010925 (+)	22	UUCAAGUAAUCCAGGAUAGGCU	MIMAT0000082_st	MIMAT0000082
20518894	hsa-miR-4419b	2.67	0.0465	0.6039	chr12:128729092-128729109 (+)	18	GAGGCUGAAGGAAGAUGG	MIMAT0019034_st	MIMAT0019034
20518800	hsa-miR-4428	2.66	0.0004	0.0448	chr1:237634464-237634485 (+)	22	CAAGGAGACGGGAACAUGGAGC	MIMAT0018943_st	MIMAT0018943
20503856	hsa-miR-516b-5p	2.62	0.021	0.4419	chr19:54228711-54228732 (+) /// chr19:54240114-54240135 (+)	22	AUCUGGAGGUAAGAAGCACUUU	MIMAT0002859_st	MIMAT0002859
20503908	hsa-miR-532-3p	2.61	0.003	0.1564	chrX:49767810-49767831 (+)	22	CCUCCCACACCCAAGGCUUGCA	MIMAT0004780_st	MIMAT0004780
20504378	hsa-miR-628-3p	2.56	0.0007	0.0615	chr15:55665152-55665172 (-)	21	UCUAGUAAGAGUGGCAGUCGA	MIMAT0003297_st	MIMAT0003297
20523008	hsa-miR-6076	2.55	0.0381	0.5594	chr14:50433117-50433137 (+)	21	AGCAUGACAGAGGAGAGGUGG	MIMAT0023701_st	MIMAT0023701
20500730	hsa-miR-125b-5p	2.54	0.0083	0.2747	chr11:121970517-121970538 (-) /// chr21:17962573-17962594 (+)	22	UCCCUGAGACCCUAACUUGUGA	MIMAT0000423_st	MIMAT0000423
20500713	hsa-let-7g-5p	2.51	0.0054	0.2116	chr3:52302352-52302373 (-)	22	UGAGGUAGUAGUUUGUACAGUU	MIMAT0000414_st	MIMAT0000414
20501158	hsa-miR-106b-3p	2.48	0.0122	0.3365	chr7:99691625-99691646 (-)	22	CCGCACUGUGGGUACUUGCUGC	MIMAT0004672_st	MIMAT0004672
20500395	hsa-miR-197-3p	2.48	0.0222	0.4475	chr1:110141562-110141583 (+)	22	UUCACCACCUUCUCCACCCAGC	MIMAT0000227_st	MIMAT0000227
20500121	hsa-let-7e-5p	2.43	0.0225	0.4475	chr19:52196046-52196067 (+)	22	UGAGGUAGGAGGUUGUAUAGUU	MIMAT0000066_st	MIMAT0000066
20500162	hsa-miR-30a-5p	2.41	0.0086	0.2771	chr6:72113298-72113319 (-)	22	UGUAAACAUCCUCGACUGGAAG	MIMAT0000087_st	MIMAT0000087
20517827	hsa-miR-3617-5p	2.38	0.0053	0.2116	chr20:44333789-44333810 (-)	22	AAAGACAUAGUUGCAAGAUGGG	MIMAT0017997_st	MIMAT0017997
20519681	hsa-miR-4788	2.31	0.0205	0.4359	chr3:134156678-134156699 (+)	22	UUACGGACCAGCUAAGGGAGGC	MIMAT0019958_st	MIMAT0019958
20518935	hsa-miR-4534	2.28	0.0232	0.4498	chr22:38384836-38384852 (+)	17	GGAUGGAGGAGGGGUCU	MIMAT0019073_st	MIMAT0019073
20503793	hsa-miR-146b-5p	2.26	0.0102	0.2993	chr10:104196277-104196298 (+)	22	UGAGAACUGAAUUCCAUAGGCU	MIMAT0002809_st	MIMAT0002809
20500163	hsa-miR-30a-3p	2.25	0.0021	0.1283	chr6:72113257-72113278 (-)	22	CUUUCAGUCGGAUGUUUGCAGC	MIMAT0000088_st	MIMAT0000088
20504408	hsa-miR-652-3p	2.24	0.0295	0.5071	chrX:109298617-109298637 (+)	21	AAUGGCGCCACUAGGGUUGUG	MIMAT0003322_st	MIMAT0003322
20506785	hsa-miR-1236-5p	2.14	0.0094	0.287	chr6:31924695-31924716 (-)	22	UGAGUGACAGGGGAAAUGGGGA	MIMAT0022945_st	MIMAT0022945
20519615	hsa-miR-371b-5p	2.12	0.045	0.5935	chr19:54290969-54290990 (-)	22	ACUCAAAAGAUGGCGGCACUUU	MIMAT0019892_st	MIMAT0019892
20500452	hsa-miR-183-5p	2.08	0.0323	0.5244	chr7:129414807-129414828 (-)	22	UAUGGCACUGGUAGAAUUCACU	MIMAT0000261_st	MIMAT0000261
