# Supplementary material for: Genome-Wide microRNA Expression Profiling in Human Spermatozoa and Its Relation to Sperm Quality
Source: Genes (Basel). 2025 Jan 4;16(1):53. doi: 10.3390/genes16010053 (PMC11765444; doi:10.3390/genes16010053)
Supplement: Supplementary file 1 [file genes-16-00053-s001.zip › Table S2-Liste 21 miRs down in S6.xlsx]

## Sheet: Down in S6 Vs S0
Probe Set ID	MicroRNAs	Fold Change	P-val	FDR P-val	Alignments	Sequence Length	Sequence	Probe Set Name	Accession
20525716	hsa-miR-6877-3p	-17.39	0.015	0.3661	chr9:135927422-135927442 (+)	21	CAGCCUCUGCCCUUGGCCUCC	MIMAT0027655_st	MIMAT0027655
20535836	hsa-mir-1299	-10.24	0.0227	0.4477	chr9:69002239-69002321 (-)	83	CCUCAUGGCAGUGUUCUGGAAUCCUACGUGAGGGACAAUCAUUCAGACCCACGUAGCAGUGUUCUGGAAUUCUGUGUGAGGGA	MI0006359_st	MI0006359
20500771	hsa-miR-127-3p	-7.83	0.0368	0.5496	chr14:101349372-101349393 (+)	22	UCGGAUCCGUCUGAGCUUGGCU	MIMAT0000446_st	MIMAT0000446
20525712	hsa-miR-6875-3p	-7.71	0.0451	0.594	chr7:100465702-100465723 (+)	22	AUUCUUCCUGCCCUGGCUCCAU	MIMAT0027651_st	MIMAT0027651
20525468	hsa-miR-6753-3p	-5.67	0.0382	0.5594	chr11:67812399-67812420 (+)	22	UGGUCUGUCUCUGCCCUGGCAC	MIMAT0027407_st	MIMAT0027407
20518636	hsa-miR-3944-3p	-5.66	0.0456	0.5978	chr10:135185083-135185105 (-)	23	UUCGGGCUGGCCUGCUGCUCCGG	MIMAT0018360_st	MIMAT0018360
20536805	hsa-mir-4525	-4.7	0.0291	0.5071	chr17:80626109-80626183 (-)	75	GUCAGAGGGGGGAUGUGCAUGCUGGUUGGGGUGGGCUGCCUGUGGACCAAUCAGCGUGCACUUCCCCACCCUGAA	MI0016892_st	MI0016892
20525470	hsa-miR-6754-3p	-3.27	0.0372	0.5526	chr11:71184592-71184613 (+)	22	UCUUCACCUGCCUCUGCCUGCA	MIMAT0027409_st	MIMAT0027409
20526178	hsa-miR-7110-5p	-2.88	0.0259	0.4826	chr3:122880646-122880666 (+)	21	UGGGGGUGUGGGGAGAGAGAG	MIMAT0028117_st	MIMAT0028117
20509228	hsa-miR-1910-5p	-2.79	0.0128	0.3444	chr16:85775275-85775295 (-)	21	CCAGUCCUGUGCCUGCCGCCU	MIMAT0007884_st	MIMAT0007884
20519566	hsa-miR-4726-5p	-2.64	0.0369	0.5501	chr17:36875944-36875966 (+)	23	AGGGCCAGAGGAGCCUGGAGUGG	MIMAT0019845_st	MIMAT0019845
20525711	hsa-miR-6875-5p	-2.63	0.0112	0.321	chr7:100465663-100465683 (+)	21	UGAGGGACCCAGGACAGGAGA	MIMAT0027650_st	MIMAT0027650
20520324	hsa-miR-5087	-2.49	0.0232	0.4498	chr1:147806646-147806668 (-)	23	GGGUUUGUAGCUUUGCUGGCAUG	MIMAT0021079_st	MIMAT0021079
20518818	hsa-miR-4443	-2.44	0.0263	0.487	chr3:48238062-48238078 (+)	17	UUGGAGGCGUGGGUUUU	MIMAT0018961_st	MIMAT0018961
20517952	hsa-miR-3689a-3p	-2.34	0.0482	0.6139	chr9:137741340-137741361 (-)	22	CUGGGAGGUGUGAUAUCGUGGU	MIMAT0018118_st	MIMAT0018118
20535966	hsa-mir-1915	-2.3	0.0331	0.5292	chr10:21785491-21785570 (-)	80	UGAGAGGCCGCACCUUGCCUUGCUGCCCGGGCCGUGCACCCGUGGGCCCCAGGGCGACGCGGCGGGGGCGGCCCUAGCGA	MI0008336_st	MI0008336
20500787	hsa-miR-185-5p	-2.28	0.0005	0.0488	chr22:20020676-20020697 (+)	22	UGGAGAGAAAGGCAGUUCCUGA	MIMAT0000455_st	MIMAT0000455
20515607	hsa-miR-3178	-2.27	0.0053	0.2116	chr16:2581980-2581996 (-)	17	GGGGCGCGGCCGGAUCG	MIMAT0015055_st	MIMAT0015055
20519485	hsa-miR-4682	-2.26	0.0251	0.4712	chr10:121718034-121718056 (+)	23	UCUGAGUUCCUGGAGCCUGGUCU	MIMAT0019767_st	MIMAT0019767
20536317	hsa-mir-3197	-2.17	0.0183	0.408	chr21:42539484-42539556 (+)	73	GGCGAGGGGAGGCGCAGGCUCGGAAAGGCGCGCGAGGCUCCAGGCUCCUUCCCGAUCCACCGCUCUCCUCGCU	MI0014245_st	MI0014245
20534837	hsa-mir-365a	-2.1	0.0158	0.3768	chr16:14403142-14403228 (+)	87	ACCGCAGGGAAAAUGAGGGACUUUUGGGGGCAGAUGUGUUUCCAUUCCACUAUCAUAAUGCCCCUAAAAAUCCUUAUUGCUCUUGCA	MI0000767_x_st	MI0000767
