# Supplementary material for: Genome-Wide microRNA Expression Profiling in Human Spermatozoa and Its Relation to Sperm Quality
Source: Genes (Basel). 2025 Jan 4;16(1):53. doi: 10.3390/genes16010053 (PMC11765444; doi:10.3390/genes16010053)
Supplement: Supplementary file 1 [file genes-16-00053-s001.zip › Table S3-Liste 910 mRNAs targeted by the 86 miRNAs upregulated in S6.xlsx]

## Sheet: Table S3
MicroRNAs	Expr Fold Change	Source	miRNA Confidence	Target mRNAs	Pathway
miR-132-3p ( w/seed AACAGUC)	41.5	Ingenuity Expert Findings,TarBase,miRecords	Experimentally Observed	ARHGAP32
miR-132-3p ( w/seed AACAGUC)	41.5	miRecords	Experimentally Observed	CAPN8	Amyloid Processing,Amyotrophic Lateral Sclerosis Signaling,Apoptosis Signaling,FAK Signaling,Huntington's Disease Signaling,Integrin Signaling,Mitochondrial Dysfunction,Multiple Sclerosis Signaling Pathway,Necroptosis Signaling Pathway,nNOS Signaling in Neurons,Regulation of Cellular Mechanics by Calpain Protease,Senescence Pathway
miR-132-3p ( w/seed AACAGUC)	41.5	miRecords	Experimentally Observed	MECP2	DNA Methylation and Transcriptional Repression Signaling
miR-132-3p ( w/seed AACAGUC)	41.5	TargetScan Mouse,miRecords	Experimentally Observed,Moderate (predicted)	MMP9	ABRA Signaling Pathway,Agranulocyte Adhesion and Diapedesis,Airway Inflammation in Asthma,Airway Pathology in Chronic Obstructive Pulmonary Disease,Atherosclerosis Signaling,Axonal Guidance Signaling,Bladder Cancer Signaling,Breast Cancer Regulation by Stathmin1,Chaperone Mediated Autophagy Signaling Pathway,Chronic Myeloid Leukemia Signaling,Colorectal Cancer Metastasis Signaling,Estrogen Recept…
miR-132-3p ( w/seed AACAGUC)	41.5	TarBase	Experimentally Observed	PGC
miR-132-3p ( w/seed AACAGUC)	41.5	Ingenuity Expert Findings	Experimentally Observed	PTEN	3-phosphoinositide Biosynthesis,3-phosphoinositide Degradation,Autophagy,B Cell Receptor Signaling,BEX2 Signaling Pathway,Cancer Drug Resistance By Drug Efflux,Cardiac Hypertrophy Signaling (Enhanced),CDX Gastrointestinal Cancer Signaling Pathway,Chronic Myeloid Leukemia Signaling,CSDE1 Signaling Pathway,D-myo-inositol (1,3,4)-trisphosphate Biosynthesis,D-myo-inositol (1,4,5,6)-Tetrakisphosphate …
miR-132-3p ( w/seed AACAGUC)	41.5	TargetScan Mouse,Ingenuity Expert Findings,TargetScan Human	Experimentally Observed,High (predicted),Moderate (predicted)	RB1	Adipogenesis pathway,Antiproliferative Role of TOB in T Cell Signaling,Aryl Hydrocarbon Receptor Signaling,Bladder Cancer Signaling,Cell Cycle Regulation by BTG Family Proteins,Cell Cycle: G1/S Checkpoint Regulation,Chronic Myeloid Leukemia Signaling,Coronavirus Pathogenesis Pathway,Cyclins and Cell Cycle Regulation,DNA Methylation and Transcriptional Repression Signaling,Estrogen-mediated S-phas…
miR-132-3p ( w/seed AACAGUC)	41.5	TargetScan Mouse,Ingenuity Expert Findings,TargetScan Human	Experimentally Observed,Moderate (predicted)	SOX4	WNT/β-catenin Signaling
miR-132-3p ( w/seed AACAGUC)	41.5	miRecords	Experimentally Observed	TJP1	Gap Junction Signaling,Germ Cell-Sertoli Cell Junction Signaling,Sertoli Cell-Sertoli Cell Junction Signaling,Tight Junction Signaling
miR-92a-3p ( w/seed AUUGCAC)	27.28	TargetScan Mouse,Ingenuity Expert Findings,TargetScan Human,miRecords	Experimentally Observed,Moderate (predicted)	BCL2L11	Apoptosis Signaling,Chronic Myeloid Leukemia Signaling,Coronavirus Pathogenesis Pathway,Glucocorticoid Receptor Signaling,HER-2 Signaling in Breast Cancer,Molecular Mechanisms of Cancer,MYC Mediated Apoptosis Signaling,Polyamine Regulation in Colon Cancer,PTEN Signaling,Sirtuin Signaling Pathway,Systemic Lupus Erythematosus In B Cell Signaling Pathway
miR-92a-3p ( w/seed AUUGCAC)	27.28	TargetScan Mouse,miRecords	Experimentally Observed,Moderate (predicted)	BMPR2	Adipogenesis pathway,BMP signaling pathway,Cardiac Hypertrophy Signaling (Enhanced),Cardiomyocyte Differentiation via BMP Receptors,CLEAR Signaling Pathway,CREB Signaling in Neurons,Epithelial Adherens Junction Signaling,Factors Promoting Cardiogenesis in Vertebrates,FAK Signaling,FAT10 Cancer Signaling Pathway,Hepatic Fibrosis Signaling Pathway,Human Embryonic Stem Cell Pluripotency,ID1 Signalin…
miR-92a-3p ( w/seed AUUGCAC)	27.28	TargetScan Mouse,Ingenuity Expert Findings	Experimentally Observed,Moderate (predicted)	CCNE2	Antiproliferative Role of TOB in T Cell Signaling,Aryl Hydrocarbon Receptor Signaling,Cell Cycle Regulation by BTG Family Proteins,Cell Cycle: G1/S Checkpoint Regulation,Coronavirus Pathogenesis Pathway,Cyclins and Cell Cycle Regulation,DNA damage-induced 14-3-3σ Signaling,Endocannabinoid Cancer Inhibition Pathway,Estrogen-mediated S-phase Entry,GADD45 Signaling,Glioblastoma Multiforme Signaling,…
miR-92a-3p ( w/seed AUUGCAC)	27.28	Ingenuity Expert Findings	Experimentally Observed	CDKN1A	Activin Inhibin Signaling Pathway,AMPK Signaling,Antiproliferative Role of Somatostatin Receptor 2,Aryl Hydrocarbon Receptor Signaling,ATM Signaling,BAG2 Signaling Pathway,BEX2 Signaling Pathway,Bladder Cancer Signaling,Cell Cycle: G1/S Checkpoint Regulation,Cell Cycle: G2/M DNA Damage Checkpoint Regulation,Chronic Myeloid Leukemia Signaling,Cyclins and Cell Cycle Regulation,DNA damage-induced 14…
miR-92a-3p ( w/seed AUUGCAC)	27.28	TargetScan Human,miRecords	Experimentally Observed,High (predicted)	CDKN1C	Glucocorticoid Receptor Signaling,ID1 Signaling Pathway
miR-92a-3p ( w/seed AUUGCAC)	27.28	miRecords	Experimentally Observed	ENPP6	cAMP-mediated signaling,Cardiac Hypertrophy Signaling (Enhanced),Cardiac β-adrenergic Signaling,G-Protein Coupled Receptor Signaling,Protein Kinase A Signaling,RAR Activation,Relaxin Signaling,tRNA Splicing
miR-92a-3p ( w/seed AUUGCAC)	27.28	TargetScan Mouse,Ingenuity Expert Findings,TargetScan Human	Experimentally Observed,High (predicted)	FBXW7	Adipogenesis pathway,Mitochondrial Dysfunction,Protein Ubiquitination Pathway
miR-92a-3p ( w/seed AUUGCAC)	27.28	TargetScan Mouse,TargetScan Human,miRecords	Experimentally Observed,High (predicted)	HIPK3
miR-92a-3p ( w/seed AUUGCAC)	27.28	Ingenuity Expert Findings	Experimentally Observed	IKZF1	Th1 and Th2 Activation Pathway,Th2 Pathway
miR-92a-3p ( w/seed AUUGCAC)	27.28	TargetScan Mouse,Ingenuity Expert Findings,TargetScan Human,miRecords	Experimentally Observed,High (predicted),Moderate (predicted)	ITGA5	Actin Cytoskeleton Signaling,Actin Nucleation by ARP-WASP Complex,Agranulocyte Adhesion and Diapedesis,Axonal Guidance Signaling,Cardiac Hypertrophy Signaling (Enhanced),Caveolar-mediated Endocytosis Signaling,CDC42 Signaling,Clathrin-mediated Endocytosis Signaling,Ephrin Receptor Signaling,ERK/MAPK Signaling,FAK Signaling,Hepatic Fibrosis Signaling Pathway,HGF Signaling,Integrin Signaling,Macrop…
miR-92a-3p ( w/seed AUUGCAC)	27.28	Ingenuity Expert Findings	Experimentally Observed	ITGB3	Actin Cytoskeleton Signaling,Actin Nucleation by ARP-WASP Complex,Axonal Guidance Signaling,Cardiac Hypertrophy Signaling (Enhanced),Caveolar-mediated Endocytosis Signaling,CDC42 Signaling,Clathrin-mediated Endocytosis Signaling,Ephrin Receptor Signaling,ERK/MAPK Signaling,FAK Signaling,Glioma Invasiveness Signaling,GP6 Signaling Pathway,Hepatic Fibrosis Signaling Pathway,HER-2 Signaling in Breas…
miR-92a-3p ( w/seed AUUGCAC)	27.28	TargetScan Mouse,TargetScan Human,miRecords	Experimentally Observed,High (predicted)	MAP2K4	14-3-3-mediated Signaling,4-1BB Signaling in T Lymphocytes,ABRA Signaling Pathway,Activation of IRF by Cytosolic Pattern Recognition Receptors,Activin Inhibin Signaling Pathway,Acute Myeloid Leukemia Signaling,Acute Phase Response Signaling,Adrenomedullin signaling pathway,Agrin Interactions at Neuromuscular Junction,Antioxidant Action of Vitamin C,Apelin Endothelial Signaling Pathway,Apelin Live…
miR-92a-3p ( w/seed AUUGCAC)	27.28	Ingenuity Expert Findings	Experimentally Observed	MAPRE1	Remodeling of Epithelial Adherens Junctions
miR-92a-3p ( w/seed AUUGCAC)	27.28	TargetScan Mouse,TargetScan Human,miRecords	Experimentally Observed,Moderate (predicted)	MYLIP	LXR/RXR Activation
miR-92a-3p ( w/seed AUUGCAC)	27.28	TargetScan Mouse,Ingenuity Expert Findings	Experimentally Observed,Moderate (predicted)	OSBPL2
miR-92a-3p ( w/seed AUUGCAC)	27.28	TargetScan Mouse,Ingenuity Expert Findings	Experimentally Observed,Moderate (predicted)	OSBPL8
miR-92a-3p ( w/seed AUUGCAC)	27.28	Ingenuity Expert Findings	Experimentally Observed	PCGF1	Senescence Pathway
miR-92a-3p ( w/seed AUUGCAC)	27.28	Ingenuity Expert Findings,TargetScan Human	Experimentally Observed,Moderate (predicted)	PTEN	3-phosphoinositide Biosynthesis,3-phosphoinositide Degradation,Autophagy,B Cell Receptor Signaling,BEX2 Signaling Pathway,Cancer Drug Resistance By Drug Efflux,Cardiac Hypertrophy Signaling (Enhanced),CDX Gastrointestinal Cancer Signaling Pathway,Chronic Myeloid Leukemia Signaling,CSDE1 Signaling Pathway,D-myo-inositol (1,3,4)-trisphosphate Biosynthesis,D-myo-inositol (1,4,5,6)-Tetrakisphosphate …
miR-92a-3p ( w/seed AUUGCAC)	27.28	Ingenuity Expert Findings	Experimentally Observed	RFFL
miR-92a-3p ( w/seed AUUGCAC)	27.28	miRecords	Experimentally Observed	VSNL1
miR-92a-3p ( w/seed AUUGCAC)	27.28	TargetScan Mouse,Ingenuity Expert Findings,TargetScan Human	Experimentally Observed,Moderate (predicted)	ZEB2	Myelination Signaling Pathway,Regulation Of The Epithelial Mesenchymal Transition By Growth Factors Pathway,Regulation of the Epithelial-Mesenchymal Transition Pathway
miR-342-3p ( w/seed CUCACAC)	24.8	Ingenuity Expert Findings,TargetScan Human	Experimentally Observed,Moderate (predicted)	MTDH
miR-16-5p ( w/seed AGCAGCA)	13.98	TarBase,TargetScan Human	Experimentally Observed,Moderate (predicted)	ABCF2
miR-16-5p ( w/seed AGCAGCA)	13.98	TarBase	Experimentally Observed	ABHD10
miR-16-5p ( w/seed AGCAGCA)	13.98	TarBase,TargetScan Human	Experimentally Observed,Moderate (predicted)	ACP2	NAD Phosphorylation and Dephosphorylation,NAD Salvage Pathway II
miR-16-5p ( w/seed AGCAGCA)	13.98	miRecords	Experimentally Observed	ACTR1A
miR-16-5p ( w/seed AGCAGCA)	13.98	TarBase	Experimentally Observed	ADSS2	Cardiac Hypertrophy Signaling,Purine Nucleotides De Novo Biosynthesis II
miR-16-5p ( w/seed AGCAGCA)	13.98	Ingenuity Expert Findings,TargetScan Human	Experimentally Observed,Moderate (predicted)	ALDH1A3	Aryl Hydrocarbon Receptor Signaling,Dopamine Degradation,Ethanol Degradation II,Ethanol Degradation IV,Fatty Acid α-oxidation,Histamine Degradation,LPS/IL-1 Mediated Inhibition of RXR Function,Noradrenaline and Adrenaline Degradation,Oxidative Ethanol Degradation III,Putrescine Degradation III,RAR Activation,Retinoate Biosynthesis I,Serotonin Degradation,Tryptophan Degradation X (Mammalian, via T…
miR-16-5p ( w/seed AGCAGCA)	13.98	miRecords	Experimentally Observed	ANAPC16
miR-16-5p ( w/seed AGCAGCA)	13.98	Ingenuity Expert Findings,TargetScan Human	Experimentally Observed,Moderate (predicted)	ANLN	RHOA Signaling
miR-16-5p ( w/seed AGCAGCA)	13.98	TargetScan Mouse,TarBase,TargetScan Human	Experimentally Observed,Moderate (predicted)	ARHGDIA	Regulation of Actin-based Motility by Rho,RHOGDI Signaling,Sumoylation Pathway
miR-16-5p ( w/seed AGCAGCA)	13.98	TargetScan Mouse,TarBase,TargetScan Human,miRecords	Experimentally Observed,High (predicted)	ARL2
miR-16-5p ( w/seed AGCAGCA)	13.98	miRecords	Experimentally Observed	ASXL2	Senescence Pathway
miR-16-5p ( w/seed AGCAGCA)	13.98	TargetScan Mouse,Ingenuity Expert Findings,TargetScan Human	Experimentally Observed,High (predicted),Moderate (predicted)	ATF6	Cardiac Hypertrophy Signaling (Enhanced),Endoplasmic Reticulum Stress Pathway,ID1 Signaling Pathway,PI3K Signaling in B Lymphocytes,Unfolded protein response
miR-16-5p ( w/seed AGCAGCA)	13.98	TargetScan Mouse,TarBase,TargetScan Human	Experimentally Observed,High (predicted),Moderate (predicted)	ATG9A	Autophagy,Sirtuin Signaling Pathway
miR-16-5p ( w/seed AGCAGCA)	13.98	TargetScan Mouse,Ingenuity Expert Findings,TarBase,TargetScan Human,miRecords	Experimentally Observed,Moderate (predicted)	BCL2	Adrenomedullin signaling pathway,Amyotrophic Lateral Sclerosis Signaling,Apoptosis Signaling,Autophagy,BEX2 Signaling Pathway,Ceramide Signaling,Chronic Myeloid Leukemia Signaling,Coronavirus Pathogenesis Pathway,Cytotoxic T Lymphocyte-mediated Apoptosis of Target Cells,Death Receptor Signaling,Dilated Cardiomyopathy Signaling Pathway,DNA damage-induced 14-3-3σ Signaling,Docosahexaenoic Acid (DHA…
miR-16-5p ( w/seed AGCAGCA)	13.98	TargetScan Mouse,Ingenuity Expert Findings,TargetScan Human,miRecords	Experimentally Observed,High (predicted)	BCL2L2
miR-16-5p ( w/seed AGCAGCA)	13.98	TargetScan Mouse,TargetScan Human,miRecords	Experimentally Observed,High (predicted)	BDNF	Axonal Guidance Signaling,CDK5 Signaling,Circadian Rhythm Signaling,Corticotropin Releasing Hormone Signaling,Human Embryonic Stem Cell Pluripotency,Huntington's Disease Signaling,Myelination Signaling Pathway,Neuroinflammation Signaling Pathway,Neuropathic Pain Signaling In Dorsal Horn Neurons,Neurotrophin/TRK Signaling,PEDF Signaling,S100 Family Signaling Pathway,Serotonin Receptor Signaling,Sy…
miR-16-5p ( w/seed AGCAGCA)	13.98	miRecords	Experimentally Observed	BMI1	CDX Gastrointestinal Cancer Signaling Pathway,Cell Cycle: G1/S Checkpoint Regulation,Role of OCT4 in Mammalian Embryonic Stem Cell Pluripotency
miR-16-5p ( w/seed AGCAGCA)	13.98	miRecords	Experimentally Observed	C17orf80
miR-16-5p ( w/seed AGCAGCA)	13.98	miRecords	Experimentally Observed	C2orf74
miR-16-5p ( w/seed AGCAGCA)	13.98	TarBase,TargetScan Human	Experimentally Observed,Moderate (predicted)	CA12
miR-16-5p ( w/seed AGCAGCA)	13.98	TargetScan Mouse,TarBase,TargetScan Human	Experimentally Observed,High (predicted),Moderate (predicted)	CACNA2D1	Amyotrophic Lateral Sclerosis Signaling,Androgen Signaling,Calcium Signaling,Cardiac Hypertrophy Signaling,Cardiac Hypertrophy Signaling (Enhanced),Cardiac β-adrenergic Signaling,CCR5 Signaling in Macrophages,Cellular Effects of Sildenafil (Viagra),Circadian Rhythm Signaling,Corticotropin Releasing Hormone Signaling,CREB Signaling in Neurons,Dilated Cardiomyopathy Signaling Pathway,Dopamine-DARPP…
miR-16-5p ( w/seed AGCAGCA)	13.98	miRecords	Experimentally Observed	CADM1	Synaptogenesis Signaling Pathway
miR-16-5p ( w/seed AGCAGCA)	13.98	TargetScan Mouse,Ingenuity Expert Findings,TargetScan Human,miRecords	Experimentally Observed,Moderate (predicted)	CAPRIN1
miR-16-5p ( w/seed AGCAGCA)	13.98	miRecords	Experimentally Observed	CARD8
miR-16-5p ( w/seed AGCAGCA)	13.98	Ingenuity Expert Findings,TargetScan Human,miRecords	Experimentally Observed,High (predicted)	CCND1	Acute Myeloid Leukemia Signaling,AMPK Signaling,Androgen Signaling,Aryl Hydrocarbon Receptor Signaling,BEX2 Signaling Pathway,Bladder Cancer Signaling,Breast Cancer Regulation by Stathmin1,CDX Gastrointestinal Cancer Signaling Pathway,Cell Cycle Regulation by BTG Family Proteins,Cell Cycle: G1/S Checkpoint Regulation,Chaperone Mediated Autophagy Signaling Pathway,Chronic Myeloid Leukemia Signalin…
miR-16-5p ( w/seed AGCAGCA)	13.98	TargetScan Mouse,TargetScan Human,miRecords	Experimentally Observed,High (predicted),Moderate (predicted)	CCND3	Aryl Hydrocarbon Receptor Signaling,Breast Cancer Regulation by Stathmin1,Cell Cycle: G1/S Checkpoint Regulation,Chronic Myeloid Leukemia Signaling,CSDE1 Signaling Pathway,Cyclins and Cell Cycle Regulation,Endocannabinoid Cancer Inhibition Pathway,GADD45 Signaling,Glioblastoma Multiforme Signaling,Glioma Signaling,Hereditary Breast Cancer Signaling,IL-7 Signaling Pathway,IL-8 Signaling,Molecular …
miR-16-5p ( w/seed AGCAGCA)	13.98	TargetScan Mouse,Ingenuity Expert Findings,TargetScan Human,miRecords	Experimentally Observed,High (predicted)	CCNE1	Antiproliferative Role of TOB in T Cell Signaling,Aryl Hydrocarbon Receptor Signaling,Cell Cycle Regulation by BTG Family Proteins,Cell Cycle: G1/S Checkpoint Regulation,Coronavirus Pathogenesis Pathway,Cyclins and Cell Cycle Regulation,DNA damage-induced 14-3-3σ Signaling,Endocannabinoid Cancer Inhibition Pathway,Estrogen-mediated S-phase Entry,GADD45 Signaling,Glioblastoma Multiforme Signaling,…
miR-16-5p ( w/seed AGCAGCA)	13.98	Ingenuity Expert Findings	Experimentally Observed	CCNF	Ribonucleotide Reductase Signaling Pathway,Role of OCT4 in Mammalian Embryonic Stem Cell Pluripotency
miR-16-5p ( w/seed AGCAGCA)	13.98	Ingenuity Expert Findings,TargetScan Human	Experimentally Observed,High (predicted)	CDC14A
miR-16-5p ( w/seed AGCAGCA)	13.98	TargetScan Mouse,miRecords	Experimentally Observed,Moderate (predicted)	CDC14B	Protein Kinase A Signaling
miR-16-5p ( w/seed AGCAGCA)	13.98	TargetScan Mouse,Ingenuity Expert Findings,TargetScan Human	Experimentally Observed,High (predicted),Moderate (predicted)	CDC25A	3-phosphoinositide Biosynthesis,3-phosphoinositide Degradation,ATM Signaling,Cell Cycle: G1/S Checkpoint Regulation,Cyclins and Cell Cycle Regulation,D-myo-inositol (1,4,5,6)-Tetrakisphosphate Biosynthesis,D-myo-inositol (3,4,5,6)-tetrakisphosphate Biosynthesis,D-myo-inositol-5-phosphate Metabolism,Estrogen-mediated S-phase Entry,IL-7 Signaling Pathway,Mitotic Roles of Polo-Like Kinase,Molecular …
miR-16-5p ( w/seed AGCAGCA)	13.98	TarBase,TargetScan Human	Experimentally Observed,Moderate (predicted)	CDK5RAP1
miR-16-5p ( w/seed AGCAGCA)	13.98	TargetScan Human,miRecords	Experimentally Observed,Moderate (predicted)	CDK6	Aryl Hydrocarbon Receptor Signaling,Breast Cancer Regulation by Stathmin1,Cell Cycle Control of Chromosomal Replication,Cell Cycle: G1/S Checkpoint Regulation,Chronic Myeloid Leukemia Signaling,Cyclins and Cell Cycle Regulation,DNA Methylation and Transcriptional Repression Signaling,Glioblastoma Multiforme Signaling,Glioma Signaling,Hereditary Breast Cancer Signaling,Molecular Mechanisms of Canc…
miR-16-5p ( w/seed AGCAGCA)	13.98	miRecords	Experimentally Observed	CENPJ
miR-16-5p ( w/seed AGCAGCA)	13.98	miRecords	Experimentally Observed	CEP63
miR-16-5p ( w/seed AGCAGCA)	13.98	miRecords	Experimentally Observed	CFL2	ABRA Signaling Pathway,Actin Cytoskeleton Signaling,Axonal Guidance Signaling,B Cell Receptor Signaling,CCR3 Signaling in Eosinophils,CDC42 Signaling,Ephrin A Signaling,Ephrin B Signaling,Ephrin Receptor Signaling,Epithelial Adherens Junction Signaling,Estrogen Receptor Signaling,Germ Cell-Sertoli Cell Junction Signaling,ILK Signaling,Natural Killer Cell Signaling,PAK Signaling,Phagosome Formatio…
miR-16-5p ( w/seed AGCAGCA)	13.98	TargetScan Mouse,Ingenuity Expert Findings,TargetScan Human	Experimentally Observed,High (predicted)	CHEK1	Aryl Hydrocarbon Receptor Signaling,ATM Signaling,Cell Cycle: G2/M DNA Damage Checkpoint Regulation,Chaperone Mediated Autophagy Signaling Pathway,DNA damage-induced 14-3-3σ Signaling,Hereditary Breast Cancer Signaling,Molecular Mechanisms of Cancer,p53 Signaling,Ribonucleotide Reductase Signaling Pathway,Role of BRCA1 in DNA Damage Response,Role of CHK Proteins in Cell Cycle Checkpoint Control,S…
miR-16-5p ( w/seed AGCAGCA)	13.98	TargetScan Mouse,TarBase,TargetScan Human	Experimentally Observed,Moderate (predicted)	CHORDC1
miR-16-5p ( w/seed AGCAGCA)	13.98	TargetScan Mouse,TargetScan Human,miRecords	Experimentally Observed,High (predicted)	CLDN12	Agranulocyte Adhesion and Diapedesis,Granulocyte Adhesion and Diapedesis,Leukocyte Extravasation Signaling,Sertoli Cell-Sertoli Cell Junction Signaling,Tight Junction Signaling
miR-16-5p ( w/seed AGCAGCA)	13.98	TargetScan Mouse,miRecords	Experimentally Observed,High (predicted)	CREBL2
miR-16-5p ( w/seed AGCAGCA)	13.98	miRecords	Experimentally Observed	CRHBP
miR-16-5p ( w/seed AGCAGCA)	13.98	miRecords	Experimentally Observed	CSHL1	Growth Hormone Signaling,Insulin Secretion Signaling Pathway
miR-16-5p ( w/seed AGCAGCA)	13.98	miRecords	Experimentally Observed	DIPK1A
miR-16-5p ( w/seed AGCAGCA)	13.98	TargetScan Mouse,TarBase,TargetScan Human,miRecords	Experimentally Observed,Moderate (predicted)	DMTF1	Senescence Pathway
miR-16-5p ( w/seed AGCAGCA)	13.98	TarBase,TargetScan Human	Experimentally Observed,High (predicted)	DNAJB4	Aldosterone Signaling in Epithelial Cells,NRF2-mediated Oxidative Stress Response,Protein Ubiquitination Pathway,Unfolded protein response
miR-16-5p ( w/seed AGCAGCA)	13.98	TarBase	Experimentally Observed	DTD1
miR-16-5p ( w/seed AGCAGCA)	13.98	TargetScan Mouse,Ingenuity Expert Findings,TargetScan Human,miRecords	Experimentally Observed,Moderate (predicted)	E2F3	Bladder Cancer Signaling,Breast Cancer Regulation by Stathmin1,Cell Cycle Regulation by BTG Family Proteins,Cell Cycle: G1/S Checkpoint Regulation,Chronic Myeloid Leukemia Signaling,Coronavirus Pathogenesis Pathway,Cyclins and Cell Cycle Regulation,DNA Methylation and Transcriptional Repression Signaling,Estrogen-mediated S-phase Entry,Glioblastoma Multiforme Signaling,Glioma Signaling,Molecular …
miR-16-5p ( w/seed AGCAGCA)	13.98	miRecords	Experimentally Observed	ECHDC1	Ubiquinol-10 Biosynthesis (Eukaryotic)
miR-16-5p ( w/seed AGCAGCA)	13.98	TarBase	Experimentally Observed	EGFR	Agrin Interactions at Neuromuscular Junction,Bladder Cancer Signaling,Caveolar-mediated Endocytosis Signaling,CDX Gastrointestinal Cancer Signaling Pathway,Cholecystokinin/Gastrin-mediated Signaling,CLEAR Signaling Pathway,Colorectal Cancer Metastasis Signaling,CREB Signaling in Neurons,EGF Signaling,Epithelial Adherens Junction Signaling,ERBB Signaling,ERK5 Signaling,Estrogen Receptor Signaling,…
miR-16-5p ( w/seed AGCAGCA)	13.98	TargetScan Mouse,Ingenuity Expert Findings,TargetScan Human	Experimentally Observed,Moderate (predicted)	EGLN2	HIF1α Signaling
miR-16-5p ( w/seed AGCAGCA)	13.98	TargetScan Mouse,TarBase,TargetScan Human	Experimentally Observed,Moderate (predicted)	EIF4E	Axonal Guidance Signaling,Cardiac Hypertrophy Signaling,Cardiac Hypertrophy Signaling (Enhanced),Circadian Rhythm Signaling,Coronavirus Pathogenesis Pathway,EIF2 Signaling,ERK/MAPK Signaling,Estrogen Receptor Signaling,FLT3 Signaling in Hematopoietic Progenitor Cells,HIF1α Signaling,Insulin Receptor Signaling,Insulin Secretion Signaling Pathway,mTOR Signaling,Myelination Signaling Pathway,PI3K/AK…
miR-16-5p ( w/seed AGCAGCA)	13.98	TarBase	Experimentally Observed	F2	Actin Cytoskeleton Signaling,Acute Phase Response Signaling,Clathrin-mediated Endocytosis Signaling,Coagulation System,Extrinsic Prothrombin Activation Pathway,Gα12/13 Signaling,Intrinsic Prothrombin Activation Pathway,p70S6K Signaling,Pulmonary Fibrosis Idiopathic Signaling Pathway,Role of Tissue Factor in Cancer,Thrombin Signaling,Wound Healing Signaling Pathway
miR-16-5p ( w/seed AGCAGCA)	13.98	Ingenuity Expert Findings,TarBase,TargetScan Human	Experimentally Observed,High (predicted)	FGF2	Actin Cytoskeleton Signaling,Adipogenesis pathway,Airway Pathology in Chronic Obstructive Pulmonary Disease,Autophagy,Bladder Cancer Signaling,Breast Cancer Regulation by Stathmin1,Cardiac Hypertrophy Signaling (Enhanced),Clathrin-mediated Endocytosis Signaling,CLEAR Signaling Pathway,CREB Signaling in Neurons,FGF Signaling,Hepatic Fibrosis / Hepatic Stellate Cell Activation,Hepatic Fibrosis Sign…
miR-16-5p ( w/seed AGCAGCA)	13.98	TargetScan Mouse,Ingenuity Expert Findings,TargetScan Human	Experimentally Observed,High (predicted),Moderate (predicted)	FGF7	Actin Cytoskeleton Signaling,Airway Pathology in Chronic Obstructive Pulmonary Disease,Bladder Cancer Signaling,Cardiac Hypertrophy Signaling (Enhanced),Clathrin-mediated Endocytosis Signaling,FGF Signaling,Pulmonary Healing Signaling Pathway,Regulation Of The Epithelial Mesenchymal Transition By Growth Factors Pathway,Regulation of the Epithelial-Mesenchymal Transition Pathway,Tumor Microenviron…
miR-16-5p ( w/seed AGCAGCA)	13.98	TargetScan Mouse,Ingenuity Expert Findings,TargetScan Human,miRecords	Experimentally Observed,Moderate (predicted)	FGFR1	Adipogenesis pathway,Cardiac Hypertrophy Signaling (Enhanced),CLEAR Signaling Pathway,CREB Signaling in Neurons,Epithelial Adherens Junction Signaling,FGF Signaling,Hepatic Fibrosis / Hepatic Stellate Cell Activation,Hepatic Fibrosis Signaling Pathway,Human Embryonic Stem Cell Pluripotency,ID1 Signaling Pathway,IL-15 Production,Myelination Signaling Pathway,NF-κB Signaling,Osteoarthritis Pathway,…
miR-16-5p ( w/seed AGCAGCA)	13.98	TargetScan Mouse,Ingenuity Expert Findings,TargetScan Human	Experimentally Observed,Moderate (predicted)	FLT3	Acute Myeloid Leukemia Signaling,Chaperone Mediated Autophagy Signaling Pathway,FLT3 Signaling in Hematopoietic Progenitor Cells
miR-16-5p ( w/seed AGCAGCA)	13.98	TarBase	Experimentally Observed	FNDC3B
miR-16-5p ( w/seed AGCAGCA)	13.98	Ingenuity Expert Findings	Experimentally Observed	GALNT13
miR-16-5p ( w/seed AGCAGCA)	13.98	TarBase,TargetScan Human	Experimentally Observed,High (predicted)	GALNT7
miR-16-5p ( w/seed AGCAGCA)	13.98	TarBase	Experimentally Observed	GFM1
miR-16-5p ( w/seed AGCAGCA)	13.98	TarBase,TargetScan Human	Experimentally Observed,Moderate (predicted)	GFPT1	UDP-N-acetyl-D-glucosamine Biosynthesis II
miR-16-5p ( w/seed AGCAGCA)	13.98	TarBase	Experimentally Observed	GNL3L
miR-16-5p ( w/seed AGCAGCA)	13.98	miRecords	Experimentally Observed	GOLGA5
miR-16-5p ( w/seed AGCAGCA)	13.98	miRecords	Experimentally Observed	GOLPH3L
miR-16-5p ( w/seed AGCAGCA)	13.98	TarBase	Experimentally Observed	GPAM	CDP-diacylglycerol Biosynthesis I,Phosphatidylglycerol Biosynthesis II (Non-plastidic),Triacylglycerol Biosynthesis
miR-16-5p ( w/seed AGCAGCA)	13.98	Ingenuity Expert Findings,TargetScan Human	Experimentally Observed,Moderate (predicted)	GRB10	IGF-1 Signaling,Insulin Receptor Signaling
miR-16-5p ( w/seed AGCAGCA)	13.98	TargetScan Mouse,Ingenuity Expert Findings,TargetScan Human	Experimentally Observed,Moderate (predicted)	GRB2	14-3-3-mediated Signaling,Actin Cytoskeleton Signaling,Actin Nucleation by ARP-WASP Complex,Acute Myeloid Leukemia Signaling,Acute Phase Response Signaling,Adrenomedullin signaling pathway,Angiopoietin Signaling,Axonal Guidance Signaling,B Cell Receptor Signaling,BMP signaling pathway,Breast Cancer Regulation by Stathmin1,Cardiac Hypertrophy Signaling,CD28 Signaling in T Helper Cells,Cholecystoki…
miR-16-5p ( w/seed AGCAGCA)	13.98	TargetScan Mouse,TarBase	Experimentally Observed,Moderate (predicted)	GSTM4	Aryl Hydrocarbon Receptor Signaling,Glutathione-mediated Detoxification,Leukotriene Biosynthesis,LPS/IL-1 Mediated Inhibition of RXR Function,NRF2-mediated Oxidative Stress Response,Xenobiotic Metabolism AHR Signaling Pathway,Xenobiotic Metabolism CAR Signaling Pathway,Xenobiotic Metabolism General Signaling Pathway,Xenobiotic Metabolism PXR Signaling Pathway,Xenobiotic Metabolism Signaling
miR-16-5p ( w/seed AGCAGCA)	13.98	miRecords	Experimentally Observed	GTF2H1	Adipogenesis pathway,Androgen Signaling,Assembly of RNA Polymerase II Complex,Glucocorticoid Receptor Signaling,NER (Nucleotide Excision Repair, Enhanced Pathway),Nucleotide Excision Repair Pathway,RAR Activation
miR-16-5p ( w/seed AGCAGCA)	13.98	miRecords	Experimentally Observed	H3-3A/H3-3B	Androgen Signaling,Circadian Rhythm Signaling,ERK/MAPK Signaling,Glucocorticoid Receptor Signaling,HOTAIR Regulatory Pathway,IL-12 Signaling and Production in Macrophages,Macrophage Alternative Activation Signaling Pathway,p38 MAPK Signaling,Protein Kinase A Signaling,Ribonucleotide Reductase Signaling Pathway,Serotonin Receptor Signaling,Sirtuin Signaling Pathway,UVB-Induced MAPK Signaling
miR-16-5p ( w/seed AGCAGCA)	13.98	miRecords	Experimentally Observed	HACE1
miR-16-5p ( w/seed AGCAGCA)	13.98	TarBase	Experimentally Observed	HARS1	tRNA Charging
miR-16-5p ( w/seed AGCAGCA)	13.98	miRecords	Experimentally Observed	HDHD2
miR-16-5p ( w/seed AGCAGCA)	13.98	TargetScan Human,miRecords	Experimentally Observed,Moderate (predicted)	HERC6
miR-16-5p ( w/seed AGCAGCA)	13.98	TargetScan Mouse,Ingenuity Expert Findings,TargetScan Human,miRecords	Experimentally Observed,High (predicted),Moderate (predicted)	HMGA1	iNOS Signaling
miR-16-5p ( w/seed AGCAGCA)	13.98	TarBase	Experimentally Observed	HMOX1	Acute Phase Response Signaling,Antioxidant Action of Vitamin C,Choline Biosynthesis III,CTLA4 Signaling in Cytotoxic T Lymphocytes,DHCR24 Signaling Pathway,Endothelin-1 Signaling,Fcγ Receptor-mediated Phagocytosis in Macrophages and Monocytes,Ferroptosis Signaling Pathway,Gαq Signaling,Heme Degradation,HIF1α Signaling,IL-10 Signaling,IL-8 Signaling,Iron homeostasis signaling pathway,MicroRNA Biog…
miR-16-5p ( w/seed AGCAGCA)	13.98	miRecords	Experimentally Observed	HPF1
miR-16-5p ( w/seed AGCAGCA)	13.98	miRecords	Experimentally Observed	HSDL2
miR-16-5p ( w/seed AGCAGCA)	13.98	miRecords	Experimentally Observed	HSP90B1	Aldosterone Signaling in Epithelial Cells,Aryl Hydrocarbon Receptor Signaling,Chaperone Mediated Autophagy Signaling Pathway,Chronic Myeloid Leukemia Signaling,Endoplasmic Reticulum Stress Pathway,eNOS Signaling,Estrogen Receptor Signaling,Glucocorticoid Receptor Signaling,Human Embryonic Stem Cell Pluripotency,Hypoxia Signaling in the Cardiovascular System,IL-17 Signaling,Immunogenic Cell Death …
miR-16-5p ( w/seed AGCAGCA)	13.98	TarBase,TargetScan Human,miRecords	Experimentally Observed,High (predicted)	HSPA1A/HSPA1B	Aldosterone Signaling in Epithelial Cells,BAG2 Signaling Pathway,Chaperone Mediated Autophagy Signaling Pathway,eNOS Signaling,Glucocorticoid Receptor Signaling,HIF1α Signaling,Huntington's Disease Signaling,Immunogenic Cell Death Signaling Pathway,Natural Killer Cell Signaling,NOD1/2 Signaling Pathway,Protein Ubiquitination Pathway,Role of PKR in Interferon Induction and Antiviral Response,Unfol…
miR-16-5p ( w/seed AGCAGCA)	13.98	TarBase	Experimentally Observed	HYAL3	Chondroitin Sulfate Degradation (Metazoa),Dermatan Sulfate Degradation (Metazoa)
miR-16-5p ( w/seed AGCAGCA)	13.98	Ingenuity Expert Findings	Experimentally Observed	IFNG	Airway Inflammation in Asthma,Airway Pathology in Chronic Obstructive Pulmonary Disease,Allograft Rejection Signaling,Altered T Cell and B Cell Signaling in Rheumatoid Arthritis,Antigen Presentation Pathway,Atherosclerosis Signaling,Cardiac Hypertrophy Signaling (Enhanced),CDX Gastrointestinal Cancer Signaling Pathway,Colorectal Cancer Metastasis Signaling,Communication between Innate and Adaptiv…
miR-16-5p ( w/seed AGCAGCA)	13.98	TarBase	Experimentally Observed	IFRD1
miR-16-5p ( w/seed AGCAGCA)	13.98	Ingenuity Expert Findings	Experimentally Observed	IGF1	ABRA Signaling Pathway,Amyotrophic Lateral Sclerosis Signaling,Autophagy,Axonal Guidance Signaling,Breast Cancer Regulation by Stathmin1,Cardiac Hypertrophy Signaling,Cardiac Hypertrophy Signaling (Enhanced),Clathrin-mediated Endocytosis Signaling,CLEAR Signaling Pathway,CREB Signaling in Neurons,DHCR24 Signaling Pathway,Estrogen Receptor Signaling,Estrogen-Dependent Breast Cancer Signaling,Gliob…
miR-16-5p ( w/seed AGCAGCA)	13.98	TargetScan Mouse,Ingenuity Expert Findings,TargetScan Human	Experimentally Observed,High (predicted),Moderate (predicted)	IGF1R	Cardiac Hypertrophy Signaling,Cardiac Hypertrophy Signaling (Enhanced),Chaperone Mediated Autophagy Signaling Pathway,CLEAR Signaling Pathway,CREB Signaling in Neurons,EIF2 Signaling,Epithelial Adherens Junction Signaling,Estrogen Receptor Signaling,Estrogen-Dependent Breast Cancer Signaling,FAK Signaling,Glioblastoma Multiforme Signaling,Glioma Signaling,Growth Hormone Signaling,Hepatic Fibrosis…
miR-16-5p ( w/seed AGCAGCA)	13.98	TargetScan Mouse,TarBase	Experimentally Observed,Moderate (predicted)	IGF2R	CLEAR Signaling Pathway,CREB Signaling in Neurons,Estrogen Receptor Signaling,Glioma Signaling,Myelination Signaling Pathway,NF-κB Signaling,PTEN Signaling,Role Of Osteoblasts In Rheumatoid Arthritis Signaling Pathway,STAT3 Pathway,Transcriptional Regulatory Network in Embryonic Stem Cells
miR-16-5p ( w/seed AGCAGCA)	13.98	TarBase	Experimentally Observed	IPO4
miR-16-5p ( w/seed AGCAGCA)	13.98	TargetScan Mouse,TarBase,TargetScan Human	Experimentally Observed,Moderate (predicted)	ITGA2	Actin Cytoskeleton Signaling,Actin Nucleation by ARP-WASP Complex,Axonal Guidance Signaling,Cardiac Hypertrophy Signaling (Enhanced),Caveolar-mediated Endocytosis Signaling,CDC42 Signaling,CDK5 Signaling,CTLA4 Signaling in Cytotoxic T Lymphocytes,Ephrin Receptor Signaling,ERK/MAPK Signaling,FAK Signaling,Germ Cell-Sertoli Cell Junction Signaling,Hepatic Fibrosis Signaling Pathway,HGF Signaling,In…
miR-16-5p ( w/seed AGCAGCA)	13.98	miRecords	Experimentally Observed	JUN	14-3-3-mediated Signaling,4-1BB Signaling in T Lymphocytes,Activation of IRF by Cytosolic Pattern Recognition Receptors,Activin Inhibin Signaling Pathway,Acute Phase Response Signaling,Agrin Interactions at Neuromuscular Junction,Androgen Signaling,Apelin Endothelial Signaling Pathway,April Mediated Signaling,Aryl Hydrocarbon Receptor Signaling,ATM Signaling,Autophagy,B Cell Activating Factor Sig…
miR-16-5p ( w/seed AGCAGCA)	13.98	Ingenuity Expert Findings	Experimentally Observed	JUN/JUNB/JUND	NRF2-mediated Oxidative Stress Response,PCP (Planar Cell Polarity) Pathway
miR-16-5p ( w/seed AGCAGCA)	13.98	TargetScan Mouse,TarBase,TargetScan Human	Experimentally Observed,High (predicted),Moderate (predicted)	KCNN4	Adrenomedullin signaling pathway,Cellular Effects of Sildenafil (Viagra),G-Protein Coupled Receptor Signaling,GABA Receptor Signaling,Gustation Pathway,Neuropathic Pain Signaling In Dorsal Horn Neurons,Neurovascular Coupling Signaling Pathway,Serotonin Receptor Signaling
miR-16-5p ( w/seed AGCAGCA)	13.98	TargetScan Mouse,Ingenuity Expert Findings,TargetScan Human	Experimentally Observed,High (predicted)	KIF23	Epithelial Adherens Junction Signaling,Mitotic Roles of Polo-Like Kinase
miR-16-5p ( w/seed AGCAGCA)	13.98	Ingenuity Expert Findings	Experimentally Observed	KITLG	Acute Myeloid Leukemia Signaling,Hematopoiesis from Multipotent Stem Cells,Hematopoiesis from Pluripotent Stem Cells,Melanocyte Development and Pigmentation Signaling
miR-16-5p ( w/seed AGCAGCA)	13.98	TargetScan Mouse,TarBase	Experimentally Observed,Moderate (predicted)	KPNA3	RAN Signaling,Role of NFAT in Regulation of the Immune Response,Role of PI3K/AKT Signaling in the Pathogenesis of Influenza
miR-16-5p ( w/seed AGCAGCA)	13.98	TarBase,TargetScan Human	Experimentally Observed,Moderate (predicted)	LAMC1	Agrin Interactions at Neuromuscular Junction,CDK5 Signaling,GP6 Signaling Pathway,Myelination Signaling Pathway,Wound Healing Signaling Pathway
miR-16-5p ( w/seed AGCAGCA)	13.98	TarBase,TargetScan Human	Experimentally Observed,Moderate (predicted)	LAMTOR3	cAMP-mediated signaling,CLEAR Signaling Pathway,ERK/MAPK Signaling,Molecular Mechanisms of Cancer
miR-16-5p ( w/seed AGCAGCA)	13.98	TarBase	Experimentally Observed	LAMTOR5	CLEAR Signaling Pathway,HOTAIR Regulatory Pathway
miR-16-5p ( w/seed AGCAGCA)	13.98	miRecords	Experimentally Observed	LDAH	Gustation Pathway
miR-16-5p ( w/seed AGCAGCA)	13.98	Ingenuity Expert Findings	Experimentally Observed	LINC00662
miR-16-5p ( w/seed AGCAGCA)	13.98	TargetScan Mouse,TarBase,TargetScan Human	Experimentally Observed,High (predicted)	LUZP1
miR-16-5p ( w/seed AGCAGCA)	13.98	TarBase,TargetScan Human	Experimentally Observed,Moderate (predicted)	LYPLA2
miR-16-5p ( w/seed AGCAGCA)	13.98	TargetScan Mouse,TargetScan Human,miRecords	Experimentally Observed,High (predicted),Moderate (predicted)	MAP2K1	14-3-3-mediated Signaling,4-1BB Signaling in T Lymphocytes,Actin Cytoskeleton Signaling,Activin Inhibin Signaling Pathway,Acute Myeloid Leukemia Signaling,Acute Phase Response Signaling,Adrenomedullin signaling pathway,Aldosterone Signaling in Epithelial Cells,Antiproliferative Role of Somatostatin Receptor 2,Apelin Endothelial Signaling Pathway,Apoptosis Signaling,Autophagy,Axonal Guidance Signa…
miR-16-5p ( w/seed AGCAGCA)	13.98	miRecords	Experimentally Observed	MAP2K4	14-3-3-mediated Signaling,4-1BB Signaling in T Lymphocytes,ABRA Signaling Pathway,Activation of IRF by Cytosolic Pattern Recognition Receptors,Activin Inhibin Signaling Pathway,Acute Myeloid Leukemia Signaling,Acute Phase Response Signaling,Adrenomedullin signaling pathway,Agrin Interactions at Neuromuscular Junction,Antioxidant Action of Vitamin C,Apelin Endothelial Signaling Pathway,Apelin Live…
miR-16-5p ( w/seed AGCAGCA)	13.98	TargetScan Mouse,Ingenuity Expert Findings	Experimentally Observed,Moderate (predicted)	MAPK3	14-3-3-mediated Signaling,4-1BB Signaling in T Lymphocytes,Actin Cytoskeleton Signaling,Activin Inhibin Signaling Pathway,Acute Myeloid Leukemia Signaling,Acute Phase Response Signaling,Adrenomedullin signaling pathway,Agrin Interactions at Neuromuscular Junction,Aldosterone Signaling in Epithelial Cells,Amyloid Processing,Androgen Signaling,Antioxidant Action of Vitamin C,Antiproliferative Role …
miR-16-5p ( w/seed AGCAGCA)	13.98	miRecords	Experimentally Observed	MCL1	Apoptosis Signaling,Chaperone Mediated Autophagy Signaling Pathway,Chronic Myeloid Leukemia Signaling,IL-6 Signaling,IL-7 Signaling Pathway,MYC Mediated Apoptosis Signaling,Neutrophil Extracellular Trap Signaling Pathway,PI3K/AKT Signaling,Role of JAK family kinases in IL-6-type Cytokine Signaling,Systemic Lupus Erythematosus In B Cell Signaling Pathway
miR-16-5p ( w/seed AGCAGCA)	13.98	TargetScan Mouse,Ingenuity Expert Findings	Experimentally Observed,High (predicted)	MGAT4A	Glycine Biosynthesis III
miR-16-5p ( w/seed AGCAGCA)	13.98	Ingenuity Expert Findings	Experimentally Observed	mir-9	HOTAIR Regulatory Pathway,Pyroptosis Signaling Pathway
miR-16-5p ( w/seed AGCAGCA)	13.98	TarBase	Experimentally Observed	MLLT1
miR-16-5p ( w/seed AGCAGCA)	13.98	TargetScan Mouse,TarBase	Experimentally Observed,High (predicted)	MLLT11	Chaperone Mediated Autophagy Signaling Pathway
miR-16-5p ( w/seed AGCAGCA)	13.98	TarBase	Experimentally Observed	MRPL20
miR-16-5p ( w/seed AGCAGCA)	13.98	miRecords	Experimentally Observed	MSH2	Colorectal Cancer Metastasis Signaling,Hereditary Breast Cancer Signaling,Mismatch Repair in Eukaryotes,Ovarian Cancer Signaling,Role of BRCA1 in DNA Damage Response
miR-16-5p ( w/seed AGCAGCA)	13.98	TargetScan Mouse,Ingenuity Expert Findings,TargetScan Human,miRecords	Experimentally Observed,High (predicted)	MYB	Sumoylation Pathway
miR-16-5p ( w/seed AGCAGCA)	13.98	TargetScan Mouse,TarBase,TargetScan Human	Experimentally Observed,Moderate (predicted)	NAA15
miR-16-5p ( w/seed AGCAGCA)	13.98	TarBase,TargetScan Human	Experimentally Observed,Moderate (predicted)	NAPG	Huntington's Disease Signaling,Insulin Secretion Signaling Pathway,Phagosome Maturation,SNARE Signaling Pathway,Synaptogenesis Signaling Pathway,Tight Junction Signaling
miR-16-5p ( w/seed AGCAGCA)	13.98	Ingenuity Expert Findings,miRecords	Experimentally Observed	NFIA	Aryl Hydrocarbon Receptor Signaling
miR-16-5p ( w/seed AGCAGCA)	13.98	miRecords	Experimentally Observed	NIPAL2
miR-16-5p ( w/seed AGCAGCA)	13.98	TarBase,TargetScan Human	Experimentally Observed,Moderate (predicted)	NOTCH2	Chronic Myeloid Leukemia Signaling,Epithelial Adherens Junction Signaling,Myelination Signaling Pathway,Notch Signaling,Pulmonary Fibrosis Idiopathic Signaling Pathway,Pulmonary Healing Signaling Pathway,Regulation of the Epithelial-Mesenchymal Transition Pathway,Th1 and Th2 Activation Pathway,Th1 Pathway,Th2 Pathway
miR-16-5p ( w/seed AGCAGCA)	13.98	TarBase	Experimentally Observed	NPR3	Adrenomedullin signaling pathway,Antiproliferative Role of Somatostatin Receptor 2,cAMP-mediated signaling,Circadian Rhythm Signaling,Corticotropin Releasing Hormone Signaling,G-Protein Coupled Receptor Signaling,Gap Junction Signaling,Gαi Signaling,Neurovascular Coupling Signaling Pathway,Oxytocin In Spinal Neurons Signaling Pathway,Oxytocin Signaling Pathway,Relaxin Signaling,Synaptic Long Term…
miR-16-5p ( w/seed AGCAGCA)	13.98	miRecords	Experimentally Observed	NT5DC1
miR-16-5p ( w/seed AGCAGCA)	13.98	Ingenuity Expert Findings	Experimentally Observed	OGT
miR-16-5p ( w/seed AGCAGCA)	13.98	miRecords	Experimentally Observed	OMA1
miR-16-5p ( w/seed AGCAGCA)	13.98	miRecords	Experimentally Observed	OSGEPL1	Stearate Biosynthesis I (Animals),Triacylglycerol Biosynthesis
miR-16-5p ( w/seed AGCAGCA)	13.98	TargetScan Human,miRecords	Experimentally Observed,Moderate (predicted)	PABIR3
miR-16-5p ( w/seed AGCAGCA)	13.98	TarBase,TargetScan Human	Experimentally Observed,Moderate (predicted)	PAFAH1B2	Reelin Signaling in Neurons
miR-16-5p ( w/seed AGCAGCA)	13.98	TarBase	Experimentally Observed	PANX1	Gustation Pathway,Immunogenic Cell Death Signaling Pathway,Inflammasome pathway,Pyroptosis Signaling Pathway
miR-16-5p ( w/seed AGCAGCA)	13.98	TargetScan Mouse,TargetScan Human,miRecords	Experimentally Observed,Moderate (predicted)	PDCD4	Hepatic Fibrosis Signaling Pathway,PD-1, PD-L1 cancer immunotherapy pathway
miR-16-5p ( w/seed AGCAGCA)	13.98	TargetScan Mouse,TargetScan Human,miRecords	Experimentally Observed,Moderate (predicted)	PDCD6IP	14-3-3-mediated Signaling,Mechanisms of Viral Exit from Host Cells
miR-16-5p ( w/seed AGCAGCA)	13.98	TarBase,TargetScan Human	Experimentally Observed,High (predicted)	PEDS1-UBE2V1
miR-16-5p ( w/seed AGCAGCA)	13.98	miRecords	Experimentally Observed	PHKB	Protein Kinase A Signaling,α-Adrenergic Signaling
miR-16-5p ( w/seed AGCAGCA)	13.98	TarBase	Experimentally Observed	PHLDB2
miR-16-5p ( w/seed AGCAGCA)	13.98	TarBase,TargetScan Human	Experimentally Observed,Moderate (predicted)	PISD
miR-16-5p ( w/seed AGCAGCA)	13.98	TargetScan Mouse,TargetScan Human,miRecords	Experimentally Observed,High (predicted),Moderate (predicted)	PLAG1
miR-16-5p ( w/seed AGCAGCA)	13.98	TarBase	Experimentally Observed	PLK1	Cell Cycle: G2/M DNA Damage Checkpoint Regulation,Chronic Myeloid Leukemia Signaling,Kinetochore Metaphase Signaling Pathway,Mitotic Roles of Polo-Like Kinase,Pyridoxal 5'-phosphate Salvage Pathway,Role of BRCA1 in DNA Damage Response,Role of CHK Proteins in Cell Cycle Checkpoint Control,Salvage Pathways of Pyrimidine Ribonucleotides
miR-16-5p ( w/seed AGCAGCA)	13.98	miRecords	Experimentally Observed	PMS1
miR-16-5p ( w/seed AGCAGCA)	13.98	miRecords	Experimentally Observed	PNN	CDX Gastrointestinal Cancer Signaling Pathway
miR-16-5p ( w/seed AGCAGCA)	13.98	TargetScan Mouse,TarBase,TargetScan Human	Experimentally Observed,High (predicted)	PNP	Adenine and Adenosine Salvage I,Adenine and Adenosine Salvage III,Adenosine Nucleotides Degradation II,Arsenate Detoxification I (Glutaredoxin),Guanine and Guanosine Salvage I,Guanosine Nucleotides Degradation III,Purine Nucleotides Degradation II (Aerobic),Purine Ribonucleosides Degradation to Ribose-1-phosphate,Urate Biosynthesis/Inosine 5'-phosphate Degradation,Xanthine and Xanthosine Salvage
miR-16-5p ( w/seed AGCAGCA)	13.98	TargetScan Mouse,TarBase,TargetScan Human	Experimentally Observed,Moderate (predicted)	PPIF	Mitochondrial Dysfunction,Necroptosis Signaling Pathway,Neutrophil Extracellular Trap Signaling Pathway,Sirtuin Signaling Pathway
miR-16-5p ( w/seed AGCAGCA)	13.98	TarBase,TargetScan Human	Experimentally Observed,Moderate (predicted)	PPP2R5C	3-phosphoinositide Biosynthesis,3-phosphoinositide Degradation,AMPK Signaling,ATM Signaling,Autophagy,BEX2 Signaling Pathway,Breast Cancer Regulation by Stathmin1,Cardiac β-adrenergic Signaling,CDK5 Signaling,Cell Cycle Regulation by BTG Family Proteins,Ceramide Signaling,CLEAR Signaling Pathway,CTLA4 Signaling in Cytotoxic T Lymphocytes,Cyclins and Cell Cycle Regulation,D-myo-inositol (1,4,5,6)-…
miR-16-5p ( w/seed AGCAGCA)	13.98	miRecords	Experimentally Observed	PRIM1	Cell Cycle Control of Chromosomal Replication,NER (Nucleotide Excision Repair, Enhanced Pathway)
miR-16-5p ( w/seed AGCAGCA)	13.98	miRecords	Experimentally Observed	PRIMPOL
miR-16-5p ( w/seed AGCAGCA)	13.98	TarBase,TargetScan Human	Experimentally Observed,Moderate (predicted)	PSAT1	Serine Biosynthesis,Superpathway of Serine and Glycine Biosynthesis I
miR-16-5p ( w/seed AGCAGCA)	13.98	TarBase	Experimentally Observed	PTGS2	Activin Inhibin Signaling Pathway,Cancer Drug Resistance By Drug Efflux,Cardiac Hypertrophy Signaling (Enhanced),CD40 Signaling,CDX Gastrointestinal Cancer Signaling Pathway,Cholecystokinin/Gastrin-mediated Signaling,Colorectal Cancer Metastasis Signaling,Coronavirus Pathogenesis Pathway,Corticotropin Releasing Hormone Signaling,Eicosanoid Signaling,Endocannabinoid Neuronal Synapse Pathway,Endoth…
miR-16-5p ( w/seed AGCAGCA)	13.98	TargetScan Mouse,Ingenuity Expert Findings,TarBase,TargetScan Human	Experimentally Observed,High (predicted)	PURA
miR-16-5p ( w/seed AGCAGCA)	13.98	miRecords	Experimentally Observed	PWWP2A
miR-16-5p ( w/seed AGCAGCA)	13.98	miRecords	Experimentally Observed	RAB21
miR-16-5p ( w/seed AGCAGCA)	13.98	TarBase,TargetScan Human	Experimentally Observed,High (predicted)	RAB30
miR-16-5p ( w/seed AGCAGCA)	13.98	TargetScan Mouse,TargetScan Human,miRecords	Experimentally Observed,High (predicted)	RAB9B	AMPK Signaling,SNARE Signaling Pathway
miR-16-5p ( w/seed AGCAGCA)	13.98	miRecords	Experimentally Observed	RAD51C
miR-16-5p ( w/seed AGCAGCA)	13.98	TargetScan Mouse,Ingenuity Expert Findings,TargetScan Human	Experimentally Observed,High (predicted),Moderate (predicted)	RAF1	14-3-3-mediated Signaling,Actin Cytoskeleton Signaling,Acute Myeloid Leukemia Signaling,Acute Phase Response Signaling,Adrenomedullin signaling pathway,Aldosterone Signaling in Epithelial Cells,Apelin Endothelial Signaling Pathway,Apoptosis Signaling,Autophagy,Axonal Guidance Signaling,B Cell Receptor Signaling,Bladder Cancer Signaling,BMP signaling pathway,Breast Cancer Regulation by Stathmin1,c…
miR-16-5p ( w/seed AGCAGCA)	13.98	TarBase	Experimentally Observed	RARS1	tRNA Charging
miR-16-5p ( w/seed AGCAGCA)	13.98	TargetScan Mouse,TargetScan Human,miRecords	Experimentally Observed,High (predicted)	RECK	Inhibition of Matrix Metalloproteases
miR-16-5p ( w/seed AGCAGCA)	13.98	TarBase	Experimentally Observed	RFT1
miR-16-5p ( w/seed AGCAGCA)	13.98	miRecords	Experimentally Observed	RHOT1	Actin Nucleation by ARP-WASP Complex,Cardiac Hypertrophy Signaling,Cholecystokinin/Gastrin-mediated Signaling,Colorectal Cancer Metastasis Signaling,CXCR4 Signaling,Germ Cell-Sertoli Cell Junction Signaling,Glioblastoma Multiforme Signaling,Glioma Invasiveness Signaling,Gαq Signaling,Hepatic Fibrosis Signaling Pathway,HMGB1 Signaling,IL-8 Signaling,ILK Signaling,Integrin Signaling,Mitochondrial D…
miR-16-5p ( w/seed AGCAGCA)	13.98	miRecords	Experimentally Observed	RIDA
miR-16-5p ( w/seed AGCAGCA)	13.98	miRecords	Experimentally Observed	RNASEL	Role of Pattern Recognition Receptors in Recognition of Bacteria and Viruses
miR-16-5p ( w/seed AGCAGCA)	13.98	TargetScan Mouse,Ingenuity Expert Findings,TargetScan Human	Experimentally Observed,High (predicted)	RNF144B
miR-16-5p ( w/seed AGCAGCA)	13.98	TarBase,TargetScan Human	Experimentally Observed,Moderate (predicted)	RTN4	Axonal Guidance Signaling
miR-16-5p ( w/seed AGCAGCA)	13.98	TarBase	Experimentally Observed	SEC24A
miR-16-5p ( w/seed AGCAGCA)	13.98	TarBase	Experimentally Observed	SERPINE2	p53 Signaling
miR-16-5p ( w/seed AGCAGCA)	13.98	TargetScan Mouse,TarBase,TargetScan Human	Experimentally Observed,High (predicted),Moderate (predicted)	SHOC2
miR-16-5p ( w/seed AGCAGCA)	13.98	miRecords	Experimentally Observed	SKAP2
miR-16-5p ( w/seed AGCAGCA)	13.98	TarBase,TargetScan Human,miRecords	Experimentally Observed,Moderate (predicted)	SLC12A2	Aldosterone Signaling in Epithelial Cells,Sperm Motility
miR-16-5p ( w/seed AGCAGCA)	13.98	TarBase	Experimentally Observed	SLC16A3	TR/RXR Activation
miR-16-5p ( w/seed AGCAGCA)	13.98	TargetScan Mouse,TarBase,TargetScan Human	Experimentally Observed,Moderate (predicted)	SLC25A22
miR-16-5p ( w/seed AGCAGCA)	13.98	miRecords	Experimentally Observed	SLC35A1
miR-16-5p ( w/seed AGCAGCA)	13.98	miRecords	Experimentally Observed	SLC35B3
miR-16-5p ( w/seed AGCAGCA)	13.98	TarBase	Experimentally Observed	SLC38A1	Ferroptosis Signaling Pathway,Glutamate Receptor Signaling
miR-16-5p ( w/seed AGCAGCA)	13.98	TarBase	Experimentally Observed	SLC38A5
miR-16-5p ( w/seed AGCAGCA)	13.98	TarBase,TargetScan Human	Experimentally Observed,Moderate (predicted)	SLC7A1	eNOS Signaling,Nitric Oxide Signaling in the Cardiovascular System
miR-16-5p ( w/seed AGCAGCA)	13.98	Ingenuity Expert Findings	Experimentally Observed	SPI1	Acute Myeloid Leukemia Signaling,IL-12 Signaling and Production in Macrophages,Macrophage Classical Activation Signaling Pathway,Pathogen Induced Cytokine Storm Signaling Pathway,Production of Nitric Oxide and Reactive Oxygen Species in Macrophages,Role Of Osteoclasts In Rheumatoid Arthritis Signaling Pathway,Th1 and Th2 Activation Pathway,Th2 Pathway
miR-16-5p ( w/seed AGCAGCA)	13.98	TargetScan Mouse,TarBase,TargetScan Human	Experimentally Observed,Moderate (predicted)	SPTLC1	Ceramide Biosynthesis,Endocannabinoid Cancer Inhibition Pathway
miR-16-5p ( w/seed AGCAGCA)	13.98	TarBase	Experimentally Observed	SQSTM1	Autophagy,FAT10 Signaling Pathway,Ferroptosis Signaling Pathway,NRF2-mediated Oxidative Stress Response,Senescence Pathway,Serotonin Receptor Signaling
miR-16-5p ( w/seed AGCAGCA)	13.98	TargetScan Mouse,TarBase,TargetScan Human	Experimentally Observed,High (predicted)	SRPRA
miR-16-5p ( w/seed AGCAGCA)	13.98	TarBase	Experimentally Observed	SRPRB
miR-16-5p ( w/seed AGCAGCA)	13.98	miRecords	Experimentally Observed	TIA1	Inhibition of ARE-Mediated mRNA Degradation Pathway
miR-16-5p ( w/seed AGCAGCA)	13.98	TargetScan Mouse,TarBase,TargetScan Human	Experimentally Observed,High (predicted),Moderate (predicted)	TMEM109
miR-16-5p ( w/seed AGCAGCA)	13.98	miRecords	Experimentally Observed	TMEM251
miR-16-5p ( w/seed AGCAGCA)	13.98	TarBase,TargetScan Human	Experimentally Observed,Moderate (predicted)	TMEM43
miR-16-5p ( w/seed AGCAGCA)	13.98	TarBase,TargetScan Human	Experimentally Observed,Moderate (predicted)	TNFSF9	4-1BB Signaling in T Lymphocytes,Airway Pathology in Chronic Obstructive Pulmonary Disease,Cardiac Hypertrophy Signaling (Enhanced),CDX Gastrointestinal Cancer Signaling Pathway,Erythropoietin Signaling Pathway,Hepatic Cholestasis,HMGB1 Signaling,IL-17 Signaling,Inhibition of ARE-Mediated mRNA Degradation Pathway,Macrophage Classical Activation Signaling Pathway,Multiple Sclerosis Signaling Pathw…
miR-16-5p ( w/seed AGCAGCA)	13.98	TarBase,TargetScan Human	Experimentally Observed,Moderate (predicted)	TOMM34	Mitochondrial Dysfunction,Necroptosis Signaling Pathway,Neutrophil Extracellular Trap Signaling Pathway,Sirtuin Signaling Pathway
miR-16-5p ( w/seed AGCAGCA)	13.98	miRecords	Experimentally Observed	TPI1	Glycolysis I,Sucrose Degradation V (Mammalian)
miR-16-5p ( w/seed AGCAGCA)	13.98	TarBase,TargetScan Human	Experimentally Observed,High (predicted)	TPM3	ABRA Signaling Pathway,Calcium Signaling,S100 Family Signaling Pathway
miR-16-5p ( w/seed AGCAGCA)	13.98	TargetScan Mouse,TarBase,TargetScan Human,miRecords	Experimentally Observed,High (predicted),Moderate (predicted)	TPPP3
miR-16-5p ( w/seed AGCAGCA)	13.98	miRecords	Experimentally Observed	TRMT13
miR-16-5p ( w/seed AGCAGCA)	13.98	TarBase,TargetScan Human	Experimentally Observed,Moderate (predicted)	TXN2
miR-16-5p ( w/seed AGCAGCA)	13.98	TarBase	Experimentally Observed	UBE2S	Huntington's Disease Signaling,Hypoxia Signaling in the Cardiovascular System,Protein Ubiquitination Pathway
miR-16-5p ( w/seed AGCAGCA)	13.98	TarBase,TargetScan Human	Experimentally Observed,Moderate (predicted)	UBE4A	Protein Ubiquitination Pathway
miR-16-5p ( w/seed AGCAGCA)	13.98	Ingenuity Expert Findings,TargetScan Human	Experimentally Observed,Moderate (predicted)	UCP2	Maturity Onset Diabetes of Young (MODY) Signaling,Mitochondrial Dysfunction,Sirtuin Signaling Pathway,TR/RXR Activation
miR-16-5p ( w/seed AGCAGCA)	13.98	miRecords	Experimentally Observed	UGDH	Colanic Acid Building Blocks Biosynthesis,UDP-D-xylose and UDP-D-glucuronate Biosynthesis
miR-16-5p ( w/seed AGCAGCA)	13.98	miRecords	Experimentally Observed	UGP2	Colanic Acid Building Blocks Biosynthesis,Glycogen Biosynthesis II (from UDP-D-Glucose)
miR-16-5p ( w/seed AGCAGCA)	13.98	TarBase	Experimentally Observed	UTP15
miR-16-5p ( w/seed AGCAGCA)	13.98	TargetScan Mouse,TargetScan Human,miRecords	Experimentally Observed,High (predicted)	VEGFA	ABRA Signaling Pathway,Amyotrophic Lateral Sclerosis Signaling,Autophagy,Axonal Guidance Signaling,BEX2 Signaling Pathway,Bladder Cancer Signaling,Breast Cancer Regulation by Stathmin1,Clathrin-mediated Endocytosis Signaling,CLEAR Signaling Pathway,Colorectal Cancer Metastasis Signaling,Corticotropin Releasing Hormone Signaling,CREB Signaling in Neurons,EIF2 Signaling,Endocannabinoid Cancer Inhib…
miR-16-5p ( w/seed AGCAGCA)	13.98	miRecords	Experimentally Observed	VPS45
miR-16-5p ( w/seed AGCAGCA)	13.98	TargetScan Mouse,TarBase,TargetScan Human	Experimentally Observed,High (predicted),Moderate (predicted)	VTI1B	Huntington's Disease Signaling,Insulin Secretion Signaling Pathway,Phagosome Maturation,SNARE Signaling Pathway,Synaptogenesis Signaling Pathway,Tight Junction Signaling
miR-16-5p ( w/seed AGCAGCA)	13.98	TargetScan Mouse,Ingenuity Expert Findings,TargetScan Human	Experimentally Observed,High (predicted)	WEE1	Cell Cycle: G2/M DNA Damage Checkpoint Regulation,Cyclins and Cell Cycle Regulation,DNA damage-induced 14-3-3σ Signaling,Hereditary Breast Cancer Signaling,Mitotic Roles of Polo-Like Kinase,Ribonucleotide Reductase Signaling Pathway
miR-16-5p ( w/seed AGCAGCA)	13.98	miRecords	Experimentally Observed	WIPF1	Actin Nucleation by ARP-WASP Complex,Axonal Guidance Signaling,CDC42 Signaling,Ephrin Receptor Signaling,FAK Signaling,Integrin Signaling,Leukocyte Extravasation Signaling,Natural Killer Cell Signaling,Phagosome Formation,Regulation of Actin-based Motility by Rho,Signaling by Rho Family GTPases
miR-16-5p ( w/seed AGCAGCA)	13.98	TargetScan Mouse,Ingenuity Expert Findings,TargetScan Human	Experimentally Observed,High (predicted)	WNT3A	Axonal Guidance Signaling,Basal Cell Carcinoma Signaling,Cardiac Hypertrophy Signaling (Enhanced),CDX Gastrointestinal Cancer Signaling Pathway,Chronic Myeloid Leukemia Signaling,Colorectal Cancer Metastasis Signaling,Factors Promoting Cardiogenesis in Vertebrates,Glioblastoma Multiforme Signaling,Hepatic Fibrosis Signaling Pathway,HOTAIR Regulatory Pathway,Human Embryonic Stem Cell Pluripotency,…
miR-16-5p ( w/seed AGCAGCA)	13.98	miRecords	Experimentally Observed	WT1	GADD45 Signaling,p53 Signaling,VDR/RXR Activation
miR-16-5p ( w/seed AGCAGCA)	13.98	TarBase,TargetScan Human	Experimentally Observed,Moderate (predicted)	YIF1B
miR-16-5p ( w/seed AGCAGCA)	13.98	miRecords	Experimentally Observed	ZNF559
miR-16-5p ( w/seed AGCAGCA)	13.98	TargetScan Mouse,TarBase,TargetScan Human	Experimentally Observed,High (predicted)	ZNF622
miR-16-5p ( w/seed AGCAGCA)	13.98	Ingenuity Expert Findings,TargetScan Human	Experimentally Observed,Moderate (predicted)	ZYX	Germ Cell-Sertoli Cell Junction Signaling,Integrin Signaling,Remodeling of Epithelial Adherens Junctions
miR-125b-5p ( w/seed CCCUGAG)	13.79	TargetScan Mouse,TarBase,TargetScan Human	Experimentally Observed,High (predicted)	ABTB1
miR-125b-5p ( w/seed CCCUGAG)	13.79	TargetScan Mouse,Ingenuity Expert Findings,TargetScan Human	Experimentally Observed,Moderate (predicted)	ACSS1	Acetate Conversion to Acetyl-CoA,Ethanol Degradation II,Ethanol Degradation IV,Oxidative Ethanol Degradation III
miR-125b-5p ( w/seed CCCUGAG)	13.79	miRecords	Experimentally Observed	ADAMTS1	Axonal Guidance Signaling,Pulmonary Fibrosis Idiopathic Signaling Pathway
miR-125b-5p ( w/seed CCCUGAG)	13.79	TargetScan Mouse,TarBase	Experimentally Observed,Moderate (predicted)	AJUBA	HIPPO signaling,Pulmonary Fibrosis Idiopathic Signaling Pathway
miR-125b-5p ( w/seed CCCUGAG)	13.79	Ingenuity Expert Findings	Experimentally Observed	ALOX5	Atherosclerosis Signaling,Eicosanoid Signaling,Ferroptosis Signaling Pathway,Leukotriene Biosynthesis
miR-125b-5p ( w/seed CCCUGAG)	13.79	TargetScan Mouse,miRecords	Experimentally Observed,Moderate (predicted)	ANAPC16
miR-125b-5p ( w/seed CCCUGAG)	13.79	TarBase	Experimentally Observed	APLN	Apelin Adipocyte Signaling Pathway,Apelin Cardiac Fibroblast Signaling Pathway,Apelin Cardiomyocyte Signaling Pathway,Apelin Endothelial Signaling Pathway,Apelin Liver Signaling Pathway,Apelin Muscle Signaling Pathway,Apelin Pancreas Signaling Pathway
miR-125b-5p ( w/seed CCCUGAG)	13.79	TargetScan Mouse,TarBase,TargetScan Human	Experimentally Observed,High (predicted)	ARID3A
miR-125b-5p ( w/seed CCCUGAG)	13.79	TargetScan Mouse,TarBase,TargetScan Human,miRecords	Experimentally Observed,High (predicted)	ARID3B
miR-125b-5p ( w/seed CCCUGAG)	13.79	TargetScan Human,miRecords	Experimentally Observed,High (predicted)	ATP6AP1L
miR-125b-5p ( w/seed CCCUGAG)	13.79	miRecords	Experimentally Observed	B3GALT4
miR-125b-5p ( w/seed CCCUGAG)	13.79	TargetScan Mouse,Ingenuity Expert Findings,TargetScan Human,miRecords	Experimentally Observed,High (predicted),Moderate (predicted)	BAK1	Apoptosis Signaling,BEX2 Signaling Pathway,IL-7 Signaling Pathway,Immunogenic Cell Death Signaling Pathway,Induction of Apoptosis by HIV1,Interferon Signaling,Molecular Mechanisms of Cancer
miR-125b-5p ( w/seed CCCUGAG)	13.79	TargetScan Mouse,TargetScan Human,miRecords	Experimentally Observed,High (predicted)	BMF
miR-125b-5p ( w/seed CCCUGAG)	13.79	miRecords	Experimentally Observed	BMPR1B	Adipogenesis pathway,BMP signaling pathway,Cardiomyocyte Differentiation via BMP Receptors,CLEAR Signaling Pathway,CREB Signaling in Neurons,Factors Promoting Cardiogenesis in Vertebrates,Human Embryonic Stem Cell Pluripotency,ID1 Signaling Pathway,Iron homeostasis signaling pathway,Molecular Mechanisms of Cancer,Myelination Signaling Pathway,NF-κB Signaling,PTEN Signaling,Pulmonary Healing Signa…
miR-125b-5p ( w/seed CCCUGAG)	13.79	miRecords	Experimentally Observed	CASP6	Apoptosis Signaling,Cytotoxic T Lymphocyte-mediated Apoptosis of Target Cells,Death Receptor Signaling,DNA damage-induced 14-3-3σ Signaling,Endocannabinoid Cancer Inhibition Pathway,Endothelin-1 Signaling,HER-2 Signaling in Breast Cancer,Huntington's Disease Signaling,IL-33 Signaling Pathway,Molecular Mechanisms of Cancer,Neutrophil Extracellular Trap Signaling Pathway,Osteoarthritis Pathway,p53 …
miR-125b-5p ( w/seed CCCUGAG)	13.79	miRecords	Experimentally Observed	CASP7	Amyotrophic Lateral Sclerosis Signaling,Apoptosis Signaling,Cytotoxic T Lymphocyte-mediated Apoptosis of Target Cells,Death Receptor Signaling,DNA damage-induced 14-3-3σ Signaling,Endocannabinoid Cancer Inhibition Pathway,Endoplasmic Reticulum Stress Pathway,Endothelin-1 Signaling,HER-2 Signaling in Breast Cancer,Huntington's Disease Signaling,IL-33 Signaling Pathway,Molecular Mechanisms of Cance…
miR-125b-5p ( w/seed CCCUGAG)	13.79	TargetScan Mouse,Ingenuity Expert Findings,TargetScan Human	Experimentally Observed,Moderate (predicted)	CBFB
miR-125b-5p ( w/seed CCCUGAG)	13.79	miRecords	Experimentally Observed	CBLN2
miR-125b-5p ( w/seed CCCUGAG)	13.79	TargetScan Mouse,TargetScan Human,miRecords	Experimentally Observed,High (predicted),Moderate (predicted)	CBX7	Senescence Pathway
miR-125b-5p ( w/seed CCCUGAG)	13.79	Ingenuity Expert Findings,TargetScan Human	Experimentally Observed,High (predicted)	CCR5	Agranulocyte Adhesion and Diapedesis,Breast Cancer Regulation by Stathmin1,CCR5 Signaling in Macrophages,Chemokine Signaling,CREB Signaling in Neurons,FAK Signaling,G-Protein Coupled Receptor Signaling,Granulocyte Adhesion and Diapedesis,Hepatic Fibrosis / Hepatic Stellate Cell Activation,IL-10 Signaling,IL-12 Signaling and Production in Macrophages,Neutrophil Extracellular Trap Signaling Pathway…
miR-125b-5p ( w/seed CCCUGAG)	13.79	miRecords	Experimentally Observed	CDC25A	3-phosphoinositide Biosynthesis,3-phosphoinositide Degradation,ATM Signaling,Cell Cycle: G1/S Checkpoint Regulation,Cyclins and Cell Cycle Regulation,D-myo-inositol (1,4,5,6)-Tetrakisphosphate Biosynthesis,D-myo-inositol (3,4,5,6)-tetrakisphosphate Biosynthesis,D-myo-inositol-5-phosphate Metabolism,Estrogen-mediated S-phase Entry,IL-7 Signaling Pathway,Mitotic Roles of Polo-Like Kinase,Molecular …
miR-125b-5p ( w/seed CCCUGAG)	13.79	TargetScan Mouse,Ingenuity Expert Findings,TargetScan Human	Experimentally Observed,High (predicted),Moderate (predicted)	CDH5	Agranulocyte Adhesion and Diapedesis,FAK Signaling,Granulocyte Adhesion and Diapedesis,Gα12/13 Signaling,Leukocyte Extravasation Signaling,RHOGDI Signaling,Signaling by Rho Family GTPases,Synaptogenesis Signaling Pathway,WNT/β-catenin Signaling
miR-125b-5p ( w/seed CCCUGAG)	13.79	miRecords	Experimentally Observed	CDK6	Aryl Hydrocarbon Receptor Signaling,Breast Cancer Regulation by Stathmin1,Cell Cycle Control of Chromosomal Replication,Cell Cycle: G1/S Checkpoint Regulation,Chronic Myeloid Leukemia Signaling,Cyclins and Cell Cycle Regulation,DNA Methylation and Transcriptional Repression Signaling,Glioblastoma Multiforme Signaling,Glioma Signaling,Hereditary Breast Cancer Signaling,Molecular Mechanisms of Canc…
miR-125b-5p ( w/seed CCCUGAG)	13.79	miRecords	Experimentally Observed	CDKN2A	Aryl Hydrocarbon Receptor Signaling,BER (Base Excision Repair) Pathway,Bladder Cancer Signaling,Cell Cycle: G1/S Checkpoint Regulation,Cell Cycle: G2/M DNA Damage Checkpoint Regulation,Chronic Myeloid Leukemia Signaling,Cyclins and Cell Cycle Regulation,Glioblastoma Multiforme Signaling,Glioma Signaling,HGF Signaling,ID1 Signaling Pathway,Melanoma Signaling,Molecular Mechanisms of Cancer,MYC Medi…
miR-125b-5p ( w/seed CCCUGAG)	13.79	miRecords	Experimentally Observed	CEBPG	Role Of Chondrocytes In Rheumatoid Arthritis Signaling Pathway,Role of Macrophages, Fibroblasts and Endothelial Cells in Rheumatoid Arthritis,Unfolded protein response
miR-125b-5p ( w/seed CCCUGAG)	13.79	miRecords	Experimentally Observed	CYP1A1	Acetone Degradation I (to Methylglyoxal),Aryl Hydrocarbon Receptor Signaling,Bupropion Degradation,Estrogen Biosynthesis,Melatonin Degradation I,Nicotine Degradation II,Nicotine Degradation III,NRF2-mediated Oxidative Stress Response,Superpathway of Melatonin Degradation,Xenobiotic Metabolism AHR Signaling Pathway,Xenobiotic Metabolism CAR Signaling Pathway,Xenobiotic Metabolism Signaling
miR-125b-5p ( w/seed CCCUGAG)	13.79	TarBase	Experimentally Observed	DDX19B	HER-2 Signaling in Breast Cancer,MicroRNA Biogenesis Signaling Pathway
miR-125b-5p ( w/seed CCCUGAG)	13.79	miRecords	Experimentally Observed	DICER1	MicroRNA Biogenesis Signaling Pathway
miR-125b-5p ( w/seed CCCUGAG)	13.79	miRecords	Experimentally Observed	DIO3	Thyroid Hormone Metabolism I (via Deiodination),Thyroid Hormone Metabolism II (via Conjugation and/or Degradation),Thyronamine and Iodothyronamine Metabolism,TR/RXR Activation
miR-125b-5p ( w/seed CCCUGAG)	13.79	TargetScan Mouse,TarBase,TargetScan Human	Experimentally Observed,High (predicted)	DUS1L
miR-125b-5p ( w/seed CCCUGAG)	13.79	TargetScan Mouse,Ingenuity Expert Findings,TargetScan Human	Experimentally Observed,Moderate (predicted)	E2F3	Bladder Cancer Signaling,Breast Cancer Regulation by Stathmin1,Cell Cycle Regulation by BTG Family Proteins,Cell Cycle: G1/S Checkpoint Regulation,Chronic Myeloid Leukemia Signaling,Coronavirus Pathogenesis Pathway,Cyclins and Cell Cycle Regulation,DNA Methylation and Transcriptional Repression Signaling,Estrogen-mediated S-phase Entry,Glioblastoma Multiforme Signaling,Glioma Signaling,Molecular …
miR-125b-5p ( w/seed CCCUGAG)	13.79	miRecords	Experimentally Observed	ELAVL1	AMPK Signaling,HOTAIR Regulatory Pathway,Pyroptosis Signaling Pathway,VEGF Signaling
miR-125b-5p ( w/seed CCCUGAG)	13.79	TargetScan Mouse,TarBase,TargetScan Human	Experimentally Observed,Moderate (predicted)	ENTPD4	Neurovascular Coupling Signaling Pathway,Pyrimidine Ribonucleotides De Novo Biosynthesis,Pyrimidine Ribonucleotides Interconversion
miR-125b-5p ( w/seed CCCUGAG)	13.79	miRecords	Experimentally Observed	ERBB2	Agrin Interactions at Neuromuscular Junction,Axonal Guidance Signaling,BEX2 Signaling Pathway,Bladder Cancer Signaling,Endometrial Cancer Signaling,ERB2-ERBB3 Signaling,ERBB Signaling,FAK Signaling,HER-2 Signaling in Breast Cancer,HOTAIR Regulatory Pathway,IL-15 Production,Myelination Signaling Pathway,Neuregulin Signaling,Non-Small Cell Lung Cancer Signaling,Pancreatic Adenocarcinoma Signaling,R…
miR-125b-5p ( w/seed CCCUGAG)	13.79	TargetScan Human,miRecords	Experimentally Observed,Moderate (predicted)	ERBB3	Agrin Interactions at Neuromuscular Junction,ERB2-ERBB3 Signaling,ERBB Signaling,HER-2 Signaling in Breast Cancer,IL-15 Production,Myelination Signaling Pathway,Neuregulin Signaling,Sperm Motility
miR-125b-5p ( w/seed CCCUGAG)	13.79	TargetScan Human,miRecords	Experimentally Observed,Moderate (predicted)	GPR160	Breast Cancer Regulation by Stathmin1,CREB Signaling in Neurons,FAK Signaling,G-Protein Coupled Receptor Signaling,Phagosome Formation,S100 Family Signaling Pathway
miR-125b-5p ( w/seed CCCUGAG)	13.79	TargetScan Mouse,Ingenuity Expert Findings	Experimentally Observed,Moderate (predicted)	GSS	Ferroptosis Signaling Pathway,Glutathione Biosynthesis,γ-glutamyl Cycle
miR-125b-5p ( w/seed CCCUGAG)	13.79	miRecords	Experimentally Observed	H3-3A/H3-3B	Androgen Signaling,Circadian Rhythm Signaling,ERK/MAPK Signaling,Glucocorticoid Receptor Signaling,HOTAIR Regulatory Pathway,IL-12 Signaling and Production in Macrophages,Macrophage Alternative Activation Signaling Pathway,p38 MAPK Signaling,Protein Kinase A Signaling,Ribonucleotide Reductase Signaling Pathway,Serotonin Receptor Signaling,Sirtuin Signaling Pathway,UVB-Induced MAPK Signaling
miR-125b-5p ( w/seed CCCUGAG)	13.79	miRecords	Experimentally Observed	H4C1
miR-125b-5p ( w/seed CCCUGAG)	13.79	Ingenuity Expert Findings,TargetScan Human	Experimentally Observed,Moderate (predicted)	HK2	Chaperone Mediated Autophagy Signaling Pathway,GDP-glucose Biosynthesis,Glucose and Glucose-1-phosphate Degradation,HIF1α Signaling,PFKFB4 Signaling Pathway,Trehalose Degradation II (Trehalase),UDP-N-acetyl-D-galactosamine Biosynthesis II
miR-125b-5p ( w/seed CCCUGAG)	13.79	miRecords	Experimentally Observed	ID1	Human Embryonic Stem Cell Pluripotency,ID1 Signaling Pathway,Mouse Embryonic Stem Cell Pluripotency
miR-125b-5p ( w/seed CCCUGAG)	13.79	miRecords	Experimentally Observed	ID2	Human Embryonic Stem Cell Pluripotency,Mouse Embryonic Stem Cell Pluripotency,Myelination Signaling Pathway,Regulation Of The Epithelial Mesenchymal Transition By Growth Factors Pathway,Regulation of the Epithelial-Mesenchymal Transition Pathway
miR-125b-5p ( w/seed CCCUGAG)	13.79	miRecords	Experimentally Observed	ID3	Human Embryonic Stem Cell Pluripotency,Mouse Embryonic Stem Cell Pluripotency
miR-125b-5p ( w/seed CCCUGAG)	13.79	TargetScan Human,miRecords	Experimentally Observed,Moderate (predicted)	IGFBP3	Growth Hormone Signaling,Hepatic Fibrosis / Hepatic Stellate Cell Activation,IGF-1 Signaling,RAR Activation,VDR/RXR Activation
miR-125b-5p ( w/seed CCCUGAG)	13.79	TargetScan Mouse,Ingenuity Expert Findings,TargetScan Human	Experimentally Observed,Moderate (predicted)	IKZF4
miR-125b-5p ( w/seed CCCUGAG)	13.79	TargetScan Mouse,miRecords	Experimentally Observed,Moderate (predicted)	IL1RN	Activin Inhibin Signaling Pathway,Acute Phase Response Signaling,Adrenomedullin signaling pathway,Agranulocyte Adhesion and Diapedesis,Altered T Cell and B Cell Signaling in Rheumatoid Arthritis,Atherosclerosis Signaling,Cholecystokinin/Gastrin-mediated Signaling,Communication between Innate and Adaptive Immune Cells,Dendritic Cell Maturation,FXR/RXR Activation,Glucocorticoid Receptor Signaling,G…
miR-125b-5p ( w/seed CCCUGAG)	13.79	miRecords	Experimentally Observed	JARID2	HOTAIR Regulatory Pathway,Macrophage Classical Activation Signaling Pathway,Multiple Sclerosis Signaling Pathway,Pulmonary Fibrosis Idiopathic Signaling Pathway,Role of OCT4 in Mammalian Embryonic Stem Cell Pluripotency
miR-125b-5p ( w/seed CCCUGAG)	13.79	TargetScan Mouse,Ingenuity Expert Findings,TargetScan Human	Experimentally Observed,High (predicted),Moderate (predicted)	KLF13
miR-125b-5p ( w/seed CCCUGAG)	13.79	miRecords	Experimentally Observed	KRT19	Glucocorticoid Receptor Signaling
miR-125b-5p ( w/seed CCCUGAG)	13.79	TargetScan Mouse,TarBase,TargetScan Human,miRecords	Experimentally Observed,High (predicted)	LIN28A	MicroRNA Biogenesis Signaling Pathway,Polyamine Regulation in Colon Cancer
miR-125b-5p ( w/seed CCCUGAG)	13.79	Ingenuity Expert Findings,TargetScan Human	Experimentally Observed,High (predicted)	LIPA	Gustation Pathway
miR-125b-5p ( w/seed CCCUGAG)	13.79	miRecords	Experimentally Observed	MAN1A1
miR-125b-5p ( w/seed CCCUGAG)	13.79	TargetScan Mouse,TarBase,TargetScan Human	Experimentally Observed,High (predicted)	MAP2K7	Activin Inhibin Signaling Pathway,Acute Myeloid Leukemia Signaling,Acute Phase Response Signaling,Adrenomedullin signaling pathway,Apoptosis Signaling,April Mediated Signaling,Autophagy,B Cell Activating Factor Signaling,B Cell Receptor Signaling,BER (Base Excision Repair) Pathway,Cardiac Hypertrophy Signaling,Cardiac Hypertrophy Signaling (Enhanced),CD27 Signaling in Lymphocytes,CD40 Signaling,C…
miR-125b-5p ( w/seed CCCUGAG)	13.79	Ingenuity Expert Findings	Experimentally Observed	MAZ
miR-125b-5p ( w/seed CCCUGAG)	13.79	Ingenuity Expert Findings	Experimentally Observed	MYD88	Activin Inhibin Signaling Pathway,Acute Phase Response Signaling,Autophagy,Dendritic Cell Maturation,Hepatic Cholestasis,Hepatic Fibrosis Signaling Pathway,IL-1 Signaling,IL-12 Signaling and Production in Macrophages,IL-33 Signaling Pathway,Inflammasome pathway,iNOS Signaling,LPS/IL-1 Mediated Inhibition of RXR Function,Macrophage Classical Activation Signaling Pathway,Natural Killer Cell Signali…
miR-125b-5p ( w/seed CCCUGAG)	13.79	TargetScan Mouse,Ingenuity Expert Findings,TargetScan Human	Experimentally Observed,High (predicted)	OSBPL9
miR-125b-5p ( w/seed CCCUGAG)	13.79	miRecords	Experimentally Observed	PCDHB10
miR-125b-5p ( w/seed CCCUGAG)	13.79	TargetScan Mouse,Ingenuity Expert Findings,TargetScan Human	Experimentally Observed,High (predicted)	PCTP
miR-125b-5p ( w/seed CCCUGAG)	13.79	miRecords	Experimentally Observed	PERP	p53 Signaling
miR-125b-5p ( w/seed CCCUGAG)	13.79	miRecords	Experimentally Observed	PIGR
miR-125b-5p ( w/seed CCCUGAG)	13.79	TarBase	Experimentally Observed	PPT2
miR-125b-5p ( w/seed CCCUGAG)	13.79	TargetScan Mouse,TarBase	Experimentally Observed,Moderate (predicted)	RABL6
miR-125b-5p ( w/seed CCCUGAG)	13.79	miRecords	Experimentally Observed	RBM8A	Spliceosomal Cycle
miR-125b-5p ( w/seed CCCUGAG)	13.79	TargetScan Mouse,TarBase	Experimentally Observed,High (predicted)	RHEBL1
miR-125b-5p ( w/seed CCCUGAG)	13.79	Ingenuity Expert Findings	Experimentally Observed	SCD	LXR/RXR Activation,Myelination Signaling Pathway,Oleate Biosynthesis II (Animals),PXR/RXR Activation
miR-125b-5p ( w/seed CCCUGAG)	13.79	TargetScan Mouse,TargetScan Human,miRecords	Experimentally Observed,High (predicted)	SGPL1
miR-125b-5p ( w/seed CCCUGAG)	13.79	Ingenuity Expert Findings,TargetScan Human	Experimentally Observed,Moderate (predicted)	SH3BP4	Clathrin-mediated Endocytosis Signaling
miR-125b-5p ( w/seed CCCUGAG)	13.79	miRecords	Experimentally Observed	SMO	Adipogenesis pathway,Aldosterone Signaling in Epithelial Cells,Axonal Guidance Signaling,Basal Cell Carcinoma Signaling,Breast Cancer Regulation by Stathmin1,Cardiac Hypertrophy Signaling (Enhanced),CDX Gastrointestinal Cancer Signaling Pathway,Chronic Myeloid Leukemia Signaling,Colorectal Cancer Metastasis Signaling,Corticotropin Releasing Hormone Signaling,CREB Signaling in Neurons,Factors Prom…
miR-125b-5p ( w/seed CCCUGAG)	13.79	miRecords	Experimentally Observed	ST18
miR-125b-5p ( w/seed CCCUGAG)	13.79	miRecords	Experimentally Observed	TAFA1
miR-125b-5p ( w/seed CCCUGAG)	13.79	miRecords	Experimentally Observed	TENM2
miR-125b-5p ( w/seed CCCUGAG)	13.79	TargetScan Mouse,TarBase,TargetScan Human	Experimentally Observed,High (predicted)	TOR2A
miR-125b-5p ( w/seed CCCUGAG)	13.79	Ingenuity Expert Findings,TargetScan Human,miRecords	Experimentally Observed,Moderate (predicted)	TP53	Adipogenesis pathway,Amyotrophic Lateral Sclerosis Signaling,Apoptosis Signaling,Aryl Hydrocarbon Receptor Signaling,ATM Signaling,Autophagy,BAG2 Signaling Pathway,Basal Cell Carcinoma Signaling,BER (Base Excision Repair) Pathway,Bladder Cancer Signaling,Breast Cancer Regulation by Stathmin1,Cancer Drug Resistance By Drug Efflux,Cell Cycle: G1/S Checkpoint Regulation,Cell Cycle: G2/M DNA Damage C…
miR-125b-5p ( w/seed CCCUGAG)	13.79	miRecords	Experimentally Observed	TSPAN8
miR-125b-5p ( w/seed CCCUGAG)	13.79	miRecords	Experimentally Observed	UBE2I	Glucocorticoid Receptor Signaling,Hypoxia Signaling in the Cardiovascular System,NER (Nucleotide Excision Repair, Enhanced Pathway),Protein Ubiquitination Pathway,Sumoylation Pathway
miR-125b-5p ( w/seed CCCUGAG)	13.79	miRecords	Experimentally Observed	UGT2B15	Melatonin Degradation I,Nicotine Degradation II,Nicotine Degradation III,Serotonin Degradation,Superpathway of Melatonin Degradation,Thyroid Hormone Metabolism II (via Conjugation and/or Degradation),Xenobiotic Metabolism CAR Signaling Pathway,Xenobiotic Metabolism General Signaling Pathway,Xenobiotic Metabolism PXR Signaling Pathway,Xenobiotic Metabolism Signaling
miR-125b-5p ( w/seed CCCUGAG)	13.79	miRecords	Experimentally Observed	UGT2B17	Melatonin Degradation I,Nicotine Degradation II,Nicotine Degradation III,Serotonin Degradation,Superpathway of Melatonin Degradation,Thyroid Hormone Metabolism II (via Conjugation and/or Degradation),Xenobiotic Metabolism CAR Signaling Pathway,Xenobiotic Metabolism General Signaling Pathway,Xenobiotic Metabolism PXR Signaling Pathway,Xenobiotic Metabolism Signaling
miR-125b-5p ( w/seed CCCUGAG)	13.79	miRecords	Experimentally Observed	UGT2B28	Melatonin Degradation I,Nicotine Degradation II,Nicotine Degradation III,Serotonin Degradation,Superpathway of Melatonin Degradation,Thyroid Hormone Metabolism II (via Conjugation and/or Degradation),Xenobiotic Metabolism CAR Signaling Pathway,Xenobiotic Metabolism General Signaling Pathway,Xenobiotic Metabolism PXR Signaling Pathway,Xenobiotic Metabolism Signaling
miR-125b-5p ( w/seed CCCUGAG)	13.79	TargetScan Mouse,Ingenuity Expert Findings	Experimentally Observed,High (predicted)	UVRAG	Autophagy,CLEAR Signaling Pathway
miR-125b-5p ( w/seed CCCUGAG)	13.79	TargetScan Mouse,Ingenuity Expert Findings	Experimentally Observed,High (predicted)	VSIR
miR-125b-5p ( w/seed CCCUGAG)	13.79	TargetScan Mouse,TarBase,TargetScan Human	Experimentally Observed,Moderate (predicted)	ZNF385A
miR-30c-5p ( w/seed GUAAACA)	12.11	TargetScan Mouse,TargetScan Human,miRecords	Experimentally Observed,Moderate (predicted)	ACVR1	Activin Inhibin Signaling Pathway,Adipogenesis pathway,BMP signaling pathway,Cardiac Hypertrophy Signaling (Enhanced),Cardiomyocyte Differentiation via BMP Receptors,Epithelial Adherens Junction Signaling,Factors Promoting Cardiogenesis in Vertebrates,FAK Signaling,FAT10 Cancer Signaling Pathway,GADD45 Signaling,Hepatic Fibrosis Signaling Pathway,Human Embryonic Stem Cell Pluripotency,ID1 Signali…
miR-30c-5p ( w/seed GUAAACA)	12.11	Ingenuity Expert Findings	Experimentally Observed	ADAMTS14	Axonal Guidance Signaling
miR-30c-5p ( w/seed GUAAACA)	12.11	Ingenuity Expert Findings	Experimentally Observed	ADAMTS15	Axonal Guidance Signaling
miR-30c-5p ( w/seed GUAAACA)	12.11	Ingenuity Expert Findings	Experimentally Observed	ADAMTS2	Axonal Guidance Signaling
miR-30c-5p ( w/seed GUAAACA)	12.11	TarBase	Experimentally Observed	ADPGK	Pyridoxal 5'-phosphate Salvage Pathway,Salvage Pathways of Pyrimidine Ribonucleotides
miR-30c-5p ( w/seed GUAAACA)	12.11	TarBase	Experimentally Observed	ANPEP	Glutathione-mediated Detoxification,γ-glutamyl Cycle
miR-30c-5p ( w/seed GUAAACA)	12.11	TargetScan Mouse,TarBase,TargetScan Human	Experimentally Observed,Moderate (predicted)	AP2A1	Clathrin-mediated Endocytosis Signaling,CTLA4 Signaling in Cytotoxic T Lymphocytes,GABA Receptor Signaling,Lipid Antigen Presentation by CD1,Opioid Signaling Pathway,Synaptogenesis Signaling Pathway,Virus Entry via Endocytic Pathways
miR-30c-5p ( w/seed GUAAACA)	12.11	TarBase	Experimentally Observed	ATP2A2	Apelin Cardiomyocyte Signaling Pathway,Calcium Signaling,Calcium Transport I,Calcium-induced T Lymphocyte Apoptosis,Cardiac Hypertrophy Signaling (Enhanced),Cardiac β-adrenergic Signaling,Dilated Cardiomyopathy Signaling Pathway,Dopamine-DARPP32 Feedback in cAMP Signaling,Nitric Oxide Signaling in the Cardiovascular System,S100 Family Signaling Pathway
miR-30c-5p ( w/seed GUAAACA)	12.11	TarBase	Experimentally Observed	ATRX	DNA Double-Strand Break Repair by Homologous Recombination
miR-30c-5p ( w/seed GUAAACA)	12.11	Ingenuity Expert Findings	Experimentally Observed	BCL6	B Cell Receptor Signaling,IL-7 Signaling Pathway,Systemic Lupus Erythematosus In T Cell Signaling Pathway,T Cell Exhaustion Signaling Pathway,T Helper Cell Differentiation
miR-30c-5p ( w/seed GUAAACA)	12.11	TargetScan Mouse,TargetScan Human,miRecords	Experimentally Observed,High (predicted)	BECN1	Autophagy,CLEAR Signaling Pathway,Ferroptosis Signaling Pathway,Immunogenic Cell Death Signaling Pathway,Mitochondrial Dysfunction,Role of MAPK Signaling in Promoting the Pathogenesis of Influenza,Sirtuin Signaling Pathway
miR-30c-5p ( w/seed GUAAACA)	12.11	TargetScan Mouse,TarBase,TargetScan Human	Experimentally Observed,Moderate (predicted)	CBFB
miR-30c-5p ( w/seed GUAAACA)	12.11	Ingenuity Expert Findings	Experimentally Observed	CCN2	ABRA Signaling Pathway,Activin Inhibin Signaling Pathway,Apelin Cardiac Fibroblast Signaling Pathway,Hepatic Fibrosis / Hepatic Stellate Cell Activation,Hepatic Fibrosis Signaling Pathway,ID1 Signaling Pathway,IGF-1 Signaling,Pulmonary Fibrosis Idiopathic Signaling Pathway,Role of Tissue Factor in Cancer
miR-30c-5p ( w/seed GUAAACA)	12.11	TarBase	Experimentally Observed	CDCP1
miR-30c-5p ( w/seed GUAAACA)	12.11	TarBase	Experimentally Observed	CEP72
miR-30c-5p ( w/seed GUAAACA)	12.11	TarBase,TargetScan Human	Experimentally Observed,High (predicted)	CHD1
miR-30c-5p ( w/seed GUAAACA)	12.11	TargetScan Mouse,TarBase	Experimentally Observed,High (predicted)	CNOT9	Inhibition of ARE-Mediated mRNA Degradation Pathway
miR-30c-5p ( w/seed GUAAACA)	12.11	Ingenuity Expert Findings	Experimentally Observed	COL1A1	Activin Inhibin Signaling Pathway,Apelin Liver Signaling Pathway,Atherosclerosis Signaling,Dendritic Cell Maturation,FAK Signaling,GP6 Signaling Pathway,Hepatic Fibrosis / Hepatic Stellate Cell Activation,Hepatic Fibrosis Signaling Pathway,HOTAIR Regulatory Pathway,IL-12 Signaling and Production in Macrophages,IL-4 Signaling,IL-6 Signaling,Intrinsic Prothrombin Activation Pathway,Natural Killer C…
miR-30c-5p ( w/seed GUAAACA)	12.11	Ingenuity Expert Findings	Experimentally Observed	COL1A2	Activin Inhibin Signaling Pathway,Apelin Liver Signaling Pathway,Atherosclerosis Signaling,Dendritic Cell Maturation,FAK Signaling,GP6 Signaling Pathway,Hepatic Fibrosis / Hepatic Stellate Cell Activation,Hepatic Fibrosis Signaling Pathway,HOTAIR Regulatory Pathway,IL-12 Signaling and Production in Macrophages,IL-4 Signaling,Intrinsic Prothrombin Activation Pathway,Natural Killer Cell Signaling,N…
miR-30c-5p ( w/seed GUAAACA)	12.11	Ingenuity Expert Findings	Experimentally Observed	COL4A1	GP6 Signaling Pathway,Hepatic Fibrosis / Hepatic Stellate Cell Activation,IL-4 Signaling,Neutrophil Extracellular Trap Signaling Pathway,Pathogen Induced Cytokine Storm Signaling Pathway,Pulmonary Fibrosis Idiopathic Signaling Pathway,Role Of Osteoclasts In Rheumatoid Arthritis Signaling Pathway,Wound Healing Signaling Pathway
miR-30c-5p ( w/seed GUAAACA)	12.11	Ingenuity Expert Findings	Experimentally Observed	COL4A2	GP6 Signaling Pathway,Hepatic Fibrosis / Hepatic Stellate Cell Activation,IL-4 Signaling,Neutrophil Extracellular Trap Signaling Pathway,Pathogen Induced Cytokine Storm Signaling Pathway,Pulmonary Fibrosis Idiopathic Signaling Pathway,Role Of Osteoclasts In Rheumatoid Arthritis Signaling Pathway,Wound Healing Signaling Pathway
miR-30c-5p ( w/seed GUAAACA)	12.11	Ingenuity Expert Findings	Experimentally Observed	COL4A5	GP6 Signaling Pathway,Hepatic Fibrosis / Hepatic Stellate Cell Activation,IL-4 Signaling,Neutrophil Extracellular Trap Signaling Pathway,Pathogen Induced Cytokine Storm Signaling Pathway,Pulmonary Fibrosis Idiopathic Signaling Pathway,Role Of Osteoclasts In Rheumatoid Arthritis Signaling Pathway,Wound Healing Signaling Pathway
miR-30c-5p ( w/seed GUAAACA)	12.11	Ingenuity Expert Findings	Experimentally Observed	COL5A1	GP6 Signaling Pathway,Hepatic Fibrosis / Hepatic Stellate Cell Activation,IL-4 Signaling,Neutrophil Extracellular Trap Signaling Pathway,Pathogen Induced Cytokine Storm Signaling Pathway,Pulmonary Fibrosis Idiopathic Signaling Pathway,Role Of Osteoclasts In Rheumatoid Arthritis Signaling Pathway,Wound Healing Signaling Pathway
miR-30c-5p ( w/seed GUAAACA)	12.11	Ingenuity Expert Findings	Experimentally Observed	COL5A2	GP6 Signaling Pathway,Hepatic Fibrosis / Hepatic Stellate Cell Activation,IL-4 Signaling,Neutrophil Extracellular Trap Signaling Pathway,Pathogen Induced Cytokine Storm Signaling Pathway,Pulmonary Fibrosis Idiopathic Signaling Pathway,Role Of Osteoclasts In Rheumatoid Arthritis Signaling Pathway,Wound Healing Signaling Pathway
miR-30c-5p ( w/seed GUAAACA)	12.11	Ingenuity Expert Findings,TargetScan Human	Experimentally Observed,Moderate (predicted)	COL8A1	GP6 Signaling Pathway,Hepatic Fibrosis / Hepatic Stellate Cell Activation,IL-4 Signaling,Neutrophil Extracellular Trap Signaling Pathway,Pathogen Induced Cytokine Storm Signaling Pathway,Pulmonary Fibrosis Idiopathic Signaling Pathway,Role Of Osteoclasts In Rheumatoid Arthritis Signaling Pathway,Wound Healing Signaling Pathway
miR-30c-5p ( w/seed GUAAACA)	12.11	TargetScan Mouse,TarBase,TargetScan Human	Experimentally Observed,Moderate (predicted)	CPNE8
miR-30c-5p ( w/seed GUAAACA)	12.11	Ingenuity Expert Findings	Experimentally Observed	CRTAP
miR-30c-5p ( w/seed GUAAACA)	12.11	TargetScan Mouse,TarBase,TargetScan Human	Experimentally Observed,High (predicted)	DOCK7
miR-30c-5p ( w/seed GUAAACA)	12.11	Ingenuity Expert Findings	Experimentally Observed	Dst
miR-30c-5p ( w/seed GUAAACA)	12.11	TargetScan Mouse,TarBase,TargetScan Human	Experimentally Observed,High (predicted),Moderate (predicted)	ELMOD2
miR-30c-5p ( w/seed GUAAACA)	12.11	TarBase	Experimentally Observed	F2	Actin Cytoskeleton Signaling,Acute Phase Response Signaling,Clathrin-mediated Endocytosis Signaling,Coagulation System,Extrinsic Prothrombin Activation Pathway,Gα12/13 Signaling,Intrinsic Prothrombin Activation Pathway,p70S6K Signaling,Pulmonary Fibrosis Idiopathic Signaling Pathway,Role of Tissue Factor in Cancer,Thrombin Signaling,Wound Healing Signaling Pathway
miR-30c-5p ( w/seed GUAAACA)	12.11	TarBase	Experimentally Observed	FRG1
miR-30c-5p ( w/seed GUAAACA)	12.11	TarBase	Experimentally Observed	FXR2
miR-30c-5p ( w/seed GUAAACA)	12.11	TargetScan Mouse,TarBase,TargetScan Human	Experimentally Observed,Moderate (predicted)	GALNT1
miR-30c-5p ( w/seed GUAAACA)	12.11	TargetScan Mouse,TarBase,TargetScan Human	Experimentally Observed,High (predicted)	GALNT7
miR-30c-5p ( w/seed GUAAACA)	12.11	TargetScan Mouse,TarBase,TargetScan Human,miRecords	Experimentally Observed,High (predicted),Moderate (predicted)	GNAI2	Agranulocyte Adhesion and Diapedesis,AMPK Signaling,Androgen Signaling,Apelin Adipocyte Signaling Pathway,Apelin Cardiomyocyte Signaling Pathway,Apelin Endothelial Signaling Pathway,Apelin Muscle Signaling Pathway,Axonal Guidance Signaling,cAMP-mediated signaling,Cardiac Hypertrophy Signaling,Cardiac Hypertrophy Signaling (Enhanced),Cardiac β-adrenergic Signaling,CCR3 Signaling in Eosinophils,CCR…
miR-30c-5p ( w/seed GUAAACA)	12.11	TarBase	Experimentally Observed	GPD2	CDP-diacylglycerol Biosynthesis I,Glycerol Degradation I,Glycerol-3-phosphate Shuttle,Mitochondrial Dysfunction,Phosphatidylglycerol Biosynthesis II (Non-plastidic),PPARα/RXRα Activation
miR-30c-5p ( w/seed GUAAACA)	12.11	TarBase	Experimentally Observed	HNRNPM
miR-30c-5p ( w/seed GUAAACA)	12.11	TargetScan Mouse,TarBase,TargetScan Human	Experimentally Observed,High (predicted)	IDH1	Acute Myeloid Leukemia Signaling,Chaperone Mediated Autophagy Signaling Pathway,Glioma Signaling
miR-30c-5p ( w/seed GUAAACA)	12.11	TarBase	Experimentally Observed	IFRD1
miR-30c-5p ( w/seed GUAAACA)	12.11	TarBase,TargetScan Human	Experimentally Observed,Moderate (predicted)	ITGA2	Actin Cytoskeleton Signaling,Actin Nucleation by ARP-WASP Complex,Axonal Guidance Signaling,Cardiac Hypertrophy Signaling (Enhanced),Caveolar-mediated Endocytosis Signaling,CDC42 Signaling,CDK5 Signaling,CTLA4 Signaling in Cytotoxic T Lymphocytes,Ephrin Receptor Signaling,ERK/MAPK Signaling,FAK Signaling,Germ Cell-Sertoli Cell Junction Signaling,Hepatic Fibrosis Signaling Pathway,HGF Signaling,In…
miR-30c-5p ( w/seed GUAAACA)	12.11	TarBase	Experimentally Observed	JUN	14-3-3-mediated Signaling,4-1BB Signaling in T Lymphocytes,Activation of IRF by Cytosolic Pattern Recognition Receptors,Activin Inhibin Signaling Pathway,Acute Phase Response Signaling,Agrin Interactions at Neuromuscular Junction,Androgen Signaling,Apelin Endothelial Signaling Pathway,April Mediated Signaling,Aryl Hydrocarbon Receptor Signaling,ATM Signaling,Autophagy,B Cell Activating Factor Sig…
miR-30c-5p ( w/seed GUAAACA)	12.11	miRecords	Experimentally Observed	KRT7	Glucocorticoid Receptor Signaling
miR-30c-5p ( w/seed GUAAACA)	12.11	TarBase	Experimentally Observed	KRT85	Glucocorticoid Receptor Signaling
miR-30c-5p ( w/seed GUAAACA)	12.11	Ingenuity Expert Findings	Experimentally Observed	LAMC1	Agrin Interactions at Neuromuscular Junction,CDK5 Signaling,GP6 Signaling Pathway,Myelination Signaling Pathway,Wound Healing Signaling Pathway
miR-30c-5p ( w/seed GUAAACA)	12.11	TarBase	Experimentally Observed	LMNB2	Granzyme A Signaling,Granzyme B Signaling,Mechanisms of Viral Exit from Host Cells
miR-30c-5p ( w/seed GUAAACA)	12.11	Ingenuity Expert Findings	Experimentally Observed	LOXL2
miR-30c-5p ( w/seed GUAAACA)	12.11	Ingenuity Expert Findings	Experimentally Observed	LOXL4
miR-30c-5p ( w/seed GUAAACA)	12.11	TarBase	Experimentally Observed	LRRC8C	Gustation Pathway,Vitamin-C Transport,WNK Renal Signaling Pathway
miR-30c-5p ( w/seed GUAAACA)	12.11	TarBase	Experimentally Observed	LTN1
miR-30c-5p ( w/seed GUAAACA)	12.11	Ingenuity Expert Findings,TargetScan Human	Experimentally Observed,High (predicted)	MAP4K4	Apoptosis Signaling,Creatine-phosphate Biosynthesis,Death Receptor Signaling,Ephrin Receptor Signaling,IL-10 Signaling,IL-6 Signaling,IL-8 Signaling,NF-κB Signaling,NOD1/2 Signaling Pathway,PPAR Signaling,PPARα/RXRα Activation,SAPK/JNK Signaling,Systemic Lupus Erythematosus In B Cell Signaling Pathway,Toll-like Receptor Signaling
miR-30c-5p ( w/seed GUAAACA)	12.11	TarBase	Experimentally Observed	MAT2A	Cysteine Biosynthesis III (mammalia),Methionine Degradation I (to Homocysteine),S-adenosyl-L-methionine Biosynthesis,Superpathway of Methionine Degradation
miR-30c-5p ( w/seed GUAAACA)	12.11	TargetScan Mouse,TarBase,TargetScan Human	Experimentally Observed,Moderate (predicted)	MBNL1
miR-30c-5p ( w/seed GUAAACA)	12.11	TarBase	Experimentally Observed	MET	Axonal Guidance Signaling,Clathrin-mediated Endocytosis Signaling,Epithelial Adherens Junction Signaling,FAK Signaling,FGF Signaling,Hepatic Fibrosis / Hepatic Stellate Cell Activation,HGF Signaling,HIF1α Signaling,HOTAIR Regulatory Pathway,IL-15 Production,IL-7 Signaling Pathway,Macropinocytosis Signaling,MSP-RON Signaling In Cancer Cells Pathway,Regulation Of The Epithelial Mesenchymal Transiti…
miR-30c-5p ( w/seed GUAAACA)	12.11	TarBase	Experimentally Observed	MLLT1
miR-30c-5p ( w/seed GUAAACA)	12.11	TarBase	Experimentally Observed	MLLT11	Chaperone Mediated Autophagy Signaling Pathway
miR-30c-5p ( w/seed GUAAACA)	12.11	TarBase	Experimentally Observed	MPDU1
miR-30c-5p ( w/seed GUAAACA)	12.11	TarBase	Experimentally Observed	MYO10	Actin Cytoskeleton Signaling,Agranulocyte Adhesion and Diapedesis,Calcium Signaling,Cellular Effects of Sildenafil (Viagra),Dilated Cardiomyopathy Signaling Pathway,Hepatic Fibrosis / Hepatic Stellate Cell Activation,ILK Signaling,Oxytocin Signaling Pathway,Phagosome Formation,RHOGDI Signaling,SNARE Signaling Pathway,Tight Junction Signaling
miR-30c-5p ( w/seed GUAAACA)	12.11	TarBase	Experimentally Observed	NAPG	Huntington's Disease Signaling,Insulin Secretion Signaling Pathway,Phagosome Maturation,SNARE Signaling Pathway,Synaptogenesis Signaling Pathway,Tight Junction Signaling
miR-30c-5p ( w/seed GUAAACA)	12.11	TarBase,TargetScan Human	Experimentally Observed,Moderate (predicted)	NCEH1
miR-30c-5p ( w/seed GUAAACA)	12.11	TarBase	Experimentally Observed	NCL	S100 Family Signaling Pathway
miR-30c-5p ( w/seed GUAAACA)	12.11	TargetScan Human,miRecords	Experimentally Observed,Moderate (predicted)	NEUROD1	Huntington's Disease Signaling,Insulin Secretion Signaling Pathway,Maturity Onset Diabetes of Young (MODY) Signaling
miR-30c-5p ( w/seed GUAAACA)	12.11	Ingenuity Expert Findings	Experimentally Observed	NID1
miR-30c-5p ( w/seed GUAAACA)	12.11	Ingenuity Expert Findings	Experimentally Observed	NID2
miR-30c-5p ( w/seed GUAAACA)	12.11	TarBase	Experimentally Observed	NPR3	Adrenomedullin signaling pathway,Antiproliferative Role of Somatostatin Receptor 2,cAMP-mediated signaling,Circadian Rhythm Signaling,Corticotropin Releasing Hormone Signaling,G-Protein Coupled Receptor Signaling,Gap Junction Signaling,Gαi Signaling,Neurovascular Coupling Signaling Pathway,Oxytocin In Spinal Neurons Signaling Pathway,Oxytocin Signaling Pathway,Relaxin Signaling,Synaptic Long Term…
miR-30c-5p ( w/seed GUAAACA)	12.11	TarBase	Experimentally Observed	NT5C3A	Adenosine Nucleotides Degradation II,Guanosine Nucleotides Degradation III,NAD Salvage Pathway II,Purine Nucleotides Degradation II (Aerobic),Urate Biosynthesis/Inosine 5'-phosphate Degradation
miR-30c-5p ( w/seed GUAAACA)	12.11	TarBase,TargetScan Human	Experimentally Observed,Moderate (predicted)	NT5E	Adenosine Nucleotides Degradation II,Guanosine Nucleotides Degradation III,NAD Salvage Pathway II,NAD Signaling Pathway,Purine Nucleotides Degradation II (Aerobic),Urate Biosynthesis/Inosine 5'-phosphate Degradation
miR-30c-5p ( w/seed GUAAACA)	12.11	TarBase	Experimentally Observed	NUCB1
miR-30c-5p ( w/seed GUAAACA)	12.11	TarBase	Experimentally Observed	NUFIP2
miR-30c-5p ( w/seed GUAAACA)	12.11	Ingenuity Expert Findings	Experimentally Observed	P3H1
miR-30c-5p ( w/seed GUAAACA)	12.11	TargetScan Mouse,TarBase,TargetScan Human	Experimentally Observed,Moderate (predicted)	P4HA2
miR-30c-5p ( w/seed GUAAACA)	12.11	TarBase	Experimentally Observed	PAFAH1B2	Reelin Signaling in Neurons
miR-30c-5p ( w/seed GUAAACA)	12.11	Ingenuity Expert Findings	Experimentally Observed	PDGFA	Actin Cytoskeleton Signaling,Atherosclerosis Signaling,Axonal Guidance Signaling,Clathrin-mediated Endocytosis Signaling,DHCR24 Signaling Pathway,Ephrin Receptor Signaling,Glioblastoma Multiforme Signaling,Glioma Signaling,Hepatic Fibrosis / Hepatic Stellate Cell Activation,Hepatic Fibrosis Signaling Pathway,Human Embryonic Stem Cell Pluripotency,IL-13 Signaling Pathway,Iron homeostasis signaling…
miR-30c-5p ( w/seed GUAAACA)	12.11	Ingenuity Expert Findings	Experimentally Observed	PDGFB	Actin Cytoskeleton Signaling,Atherosclerosis Signaling,Autophagy,Axonal Guidance Signaling,Breast Cancer Regulation by Stathmin1,Clathrin-mediated Endocytosis Signaling,CLEAR Signaling Pathway,CREB Signaling in Neurons,DHCR24 Signaling Pathway,Ephrin Receptor Signaling,Glioblastoma Multiforme Signaling,Glioma Signaling,Hepatic Fibrosis / Hepatic Stellate Cell Activation,Hepatic Fibrosis Signaling…
miR-30c-5p ( w/seed GUAAACA)	12.11	TarBase	Experimentally Observed	PEX11B
miR-30c-5p ( w/seed GUAAACA)	12.11	TargetScan Mouse,TarBase,TargetScan Human	Experimentally Observed,High (predicted),Moderate (predicted)	PGM1	GDP-glucose Biosynthesis,Glucose and Glucose-1-phosphate Degradation,Glycogen Degradation II,Glycogen Degradation III
miR-30c-5p ( w/seed GUAAACA)	12.11	Ingenuity Expert Findings	Experimentally Observed	PLEC
miR-30c-5p ( w/seed GUAAACA)	12.11	Ingenuity Expert Findings	Experimentally Observed	PLOD2
miR-30c-5p ( w/seed GUAAACA)	12.11	TarBase	Experimentally Observed	PNP	Adenine and Adenosine Salvage I,Adenine and Adenosine Salvage III,Adenosine Nucleotides Degradation II,Arsenate Detoxification I (Glutaredoxin),Guanine and Guanosine Salvage I,Guanosine Nucleotides Degradation III,Purine Nucleotides Degradation II (Aerobic),Purine Ribonucleosides Degradation to Ribose-1-phosphate,Urate Biosynthesis/Inosine 5'-phosphate Degradation,Xanthine and Xanthosine Salvage
miR-30c-5p ( w/seed GUAAACA)	12.11	TarBase	Experimentally Observed	POGLUT3
miR-30c-5p ( w/seed GUAAACA)	12.11	TargetScan Mouse,TarBase,TargetScan Human	Experimentally Observed,High (predicted),Moderate (predicted)	PPP3CA	3-phosphoinositide Biosynthesis,3-phosphoinositide Degradation,ABRA Signaling Pathway,Amyotrophic Lateral Sclerosis Signaling,Autophagy,Axonal Guidance Signaling,B Cell Receptor Signaling,Calcium Signaling,Calcium-induced T Lymphocyte Apoptosis,cAMP-mediated signaling,Cardiac Hypertrophy Signaling,Cardiac Hypertrophy Signaling (Enhanced),CD28 Signaling in T Helper Cells,Chaperone Mediated Autopha…
miR-30c-5p ( w/seed GUAAACA)	12.11	TargetScan Mouse,TarBase	Experimentally Observed,High (predicted)	PPP3R1	3-phosphoinositide Biosynthesis,3-phosphoinositide Degradation,ABRA Signaling Pathway,Autophagy,Axonal Guidance Signaling,B Cell Receptor Signaling,Calcium Signaling,Calcium-induced T Lymphocyte Apoptosis,cAMP-mediated signaling,Cardiac Hypertrophy Signaling,Cardiac Hypertrophy Signaling (Enhanced),CD28 Signaling in T Helper Cells,Chaperone Mediated Autophagy Signaling Pathway,Chronic Myeloid Leu…
miR-30c-5p ( w/seed GUAAACA)	12.11	TarBase,TargetScan Human	Experimentally Observed,High (predicted)	PRPF40A	Systemic Lupus Erythematosus Signaling
miR-30c-5p ( w/seed GUAAACA)	12.11	TarBase,TargetScan Human	Experimentally Observed,Moderate (predicted)	PTGFRN
miR-30c-5p ( w/seed GUAAACA)	12.11	TarBase	Experimentally Observed	PTPA	3-phosphoinositide Biosynthesis,3-phosphoinositide Degradation,AMPK Signaling,ATM Signaling,Autophagy,BEX2 Signaling Pathway,Breast Cancer Regulation by Stathmin1,Cardiac β-adrenergic Signaling,CDK5 Signaling,Cell Cycle Regulation by BTG Family Proteins,Ceramide Signaling,CLEAR Signaling Pathway,CTLA4 Signaling in Cytotoxic T Lymphocytes,Cyclins and Cell Cycle Regulation,D-myo-inositol (1,4,5,6)-…
miR-30c-5p ( w/seed GUAAACA)	12.11	TarBase	Experimentally Observed	PTPRK	Protein Kinase A Signaling
miR-30c-5p ( w/seed GUAAACA)	12.11	TarBase	Experimentally Observed	PTRH1
miR-30c-5p ( w/seed GUAAACA)	12.11	Ingenuity Expert Findings	Experimentally Observed	PVT1
miR-30c-5p ( w/seed GUAAACA)	12.11	TarBase,TargetScan Human	Experimentally Observed,High (predicted)	RAB27B
miR-30c-5p ( w/seed GUAAACA)	12.11	TargetScan Mouse,TarBase,TargetScan Human	Experimentally Observed,High (predicted),Moderate (predicted)	RAD23B	NER (Nucleotide Excision Repair, Enhanced Pathway),Nucleotide Excision Repair Pathway
miR-30c-5p ( w/seed GUAAACA)	12.11	TarBase	Experimentally Observed	RBMS1
miR-30c-5p ( w/seed GUAAACA)	12.11	TargetScan Mouse,Ingenuity Expert Findings,TargetScan Human	Experimentally Observed,High (predicted)	RUNX2	BMP signaling pathway,Estrogen Receptor Signaling,Osteoarthritis Pathway,Role Of Chondrocytes In Rheumatoid Arthritis Signaling Pathway,Role Of Osteoblasts In Rheumatoid Arthritis Signaling Pathway,Role of Osteoblasts, Osteoclasts and Chondrocytes in Rheumatoid Arthritis,TGF-β Signaling,VDR/RXR Activation
miR-30c-5p ( w/seed GUAAACA)	12.11	TargetScan Mouse,TarBase,TargetScan Human	Experimentally Observed,High (predicted)	SEC23A
miR-30c-5p ( w/seed GUAAACA)	12.11	TarBase	Experimentally Observed	SEC62
miR-30c-5p ( w/seed GUAAACA)	12.11	TarBase	Experimentally Observed	SLC12A4	WNK Renal Signaling Pathway
miR-30c-5p ( w/seed GUAAACA)	12.11	TarBase,TargetScan Human	Experimentally Observed,Moderate (predicted)	SLC38A1	Ferroptosis Signaling Pathway,Glutamate Receptor Signaling
miR-30c-5p ( w/seed GUAAACA)	12.11	TarBase	Experimentally Observed	SLC38A2
miR-30c-5p ( w/seed GUAAACA)	12.11	TarBase	Experimentally Observed	SLC4A10	Cellular Effects of Sildenafil (Viagra)
miR-30c-5p ( w/seed GUAAACA)	12.11	TarBase	Experimentally Observed	SLC4A7
miR-30c-5p ( w/seed GUAAACA)	12.11	TarBase	Experimentally Observed	SLC7A1	eNOS Signaling,Nitric Oxide Signaling in the Cardiovascular System
miR-30c-5p ( w/seed GUAAACA)	12.11	TarBase	Experimentally Observed	SLC7A11	Ferroptosis Signaling Pathway
miR-30c-5p ( w/seed GUAAACA)	12.11	TarBase	Experimentally Observed	SLC9A3R2
miR-30c-5p ( w/seed GUAAACA)	12.11	Ingenuity Expert Findings	Experimentally Observed	SPARC
miR-30c-5p ( w/seed GUAAACA)	12.11	TargetScan Mouse,TarBase	Experimentally Observed,Moderate (predicted)	STRN
miR-30c-5p ( w/seed GUAAACA)	12.11	miRecords	Experimentally Observed	STX1A	Huntington's Disease Signaling,Insulin Secretion Signaling Pathway,Phagosome Maturation,SNARE Signaling Pathway,Synaptogenesis Signaling Pathway,Tight Junction Signaling
miR-30c-5p ( w/seed GUAAACA)	12.11	TarBase	Experimentally Observed	STX7
miR-30c-5p ( w/seed GUAAACA)	12.11	TargetScan Mouse,TarBase	Experimentally Observed,High (predicted)	SYPL1
miR-30c-5p ( w/seed GUAAACA)	12.11	miRecords	Experimentally Observed	SYT4	SNARE Signaling Pathway,Synaptogenesis Signaling Pathway
miR-30c-5p ( w/seed GUAAACA)	12.11	Ingenuity Expert Findings,TargetScan Human	Experimentally Observed,Moderate (predicted)	TCF7	Activin Inhibin Signaling Pathway,Acute Myeloid Leukemia Signaling,Adipogenesis pathway,Basal Cell Carcinoma Signaling,BEX2 Signaling Pathway,CDX Gastrointestinal Cancer Signaling Pathway,Chronic Myeloid Leukemia Signaling,Colorectal Cancer Metastasis Signaling,DNA Methylation and Transcriptional Repression Signaling,Endocannabinoid Cancer Inhibition Pathway,Epithelial Adherens Junction Signaling…
miR-30c-5p ( w/seed GUAAACA)	12.11	TargetScan Mouse,Ingenuity Expert Findings	Experimentally Observed,Moderate (predicted)	TGFBR1	Antiproliferative Role of TOB in T Cell Signaling,Cardiac Hypertrophy Signaling,Cardiac Hypertrophy Signaling (Enhanced),Chronic Myeloid Leukemia Signaling,CLEAR Signaling Pathway,Colorectal Cancer Metastasis Signaling,Coronavirus Pathogenesis Pathway,CREB Signaling in Neurons,Epithelial Adherens Junction Signaling,Factors Promoting Cardiogenesis in Vertebrates,FAK Signaling,FAT10 Cancer Signalin…
miR-30c-5p ( w/seed GUAAACA)	12.11	Ingenuity Expert Findings	Experimentally Observed	TGFBR2	Antiproliferative Role of TOB in T Cell Signaling,Cardiac Hypertrophy Signaling,Cardiac Hypertrophy Signaling (Enhanced),Chronic Myeloid Leukemia Signaling,CLEAR Signaling Pathway,Colorectal Cancer Metastasis Signaling,Coronavirus Pathogenesis Pathway,CREB Signaling in Neurons,Epithelial Adherens Junction Signaling,Factors Promoting Cardiogenesis in Vertebrates,FAK Signaling,FAT10 Cancer Signalin…
miR-30c-5p ( w/seed GUAAACA)	12.11	TarBase	Experimentally Observed	THEM4	Acyl-CoA Hydrolysis,PI3K/AKT Signaling,Stearate Biosynthesis I (Animals)
miR-30c-5p ( w/seed GUAAACA)	12.11	TarBase	Experimentally Observed	TMCO1
miR-30c-5p ( w/seed GUAAACA)	12.11	TargetScan Mouse,TarBase,TargetScan Human	Experimentally Observed,Moderate (predicted)	TMED10
miR-30c-5p ( w/seed GUAAACA)	12.11	TargetScan Mouse,TarBase,TargetScan Human	Experimentally Observed,Moderate (predicted)	TMED2
miR-30c-5p ( w/seed GUAAACA)	12.11	TargetScan Mouse,TarBase	Experimentally Observed,Moderate (predicted)	TMED3
miR-30c-5p ( w/seed GUAAACA)	12.11	TarBase	Experimentally Observed	TMED7
miR-30c-5p ( w/seed GUAAACA)	12.11	TarBase	Experimentally Observed	TMEM41B
miR-30c-5p ( w/seed GUAAACA)	12.11	TarBase	Experimentally Observed	TMEM59
miR-30c-5p ( w/seed GUAAACA)	12.11	TargetScan Mouse,TarBase,TargetScan Human	Experimentally Observed,Moderate (predicted)	TMEM87A
miR-30c-5p ( w/seed GUAAACA)	12.11	TarBase	Experimentally Observed	TNFAIP2
miR-30c-5p ( w/seed GUAAACA)	12.11	TarBase,TargetScan Human	Experimentally Observed,Moderate (predicted)	TNFRSF10B	Death Receptor Signaling,Necroptosis Signaling Pathway,p53 Signaling,Pathogen Induced Cytokine Storm Signaling Pathway,Retinoic acid Mediated Apoptosis Signaling,TEC Kinase Signaling
miR-30c-5p ( w/seed GUAAACA)	12.11	TargetScan Mouse,TargetScan Human,miRecords	Experimentally Observed,High (predicted)	TNRC6A
miR-30c-5p ( w/seed GUAAACA)	12.11	miRecords	Experimentally Observed	TP53	Adipogenesis pathway,Amyotrophic Lateral Sclerosis Signaling,Apoptosis Signaling,Aryl Hydrocarbon Receptor Signaling,ATM Signaling,Autophagy,BAG2 Signaling Pathway,Basal Cell Carcinoma Signaling,BER (Base Excision Repair) Pathway,Bladder Cancer Signaling,Breast Cancer Regulation by Stathmin1,Cancer Drug Resistance By Drug Efflux,Cell Cycle: G1/S Checkpoint Regulation,Cell Cycle: G2/M DNA Damage C…
miR-30c-5p ( w/seed GUAAACA)	12.11	Ingenuity Expert Findings	Experimentally Observed	Tpm1	ABRA Signaling Pathway,Calcium Signaling,S100 Family Signaling Pathway
miR-30c-5p ( w/seed GUAAACA)	12.11	Ingenuity Expert Findings	Experimentally Observed	TRPS1
miR-30c-5p ( w/seed GUAAACA)	12.11	TarBase	Experimentally Observed	UAP1	UDP-N-acetyl-D-galactosamine Biosynthesis II,UDP-N-acetyl-D-glucosamine Biosynthesis II
miR-30c-5p ( w/seed GUAAACA)	12.11	TargetScan Mouse,TargetScan Human,miRecords	Experimentally Observed,High (predicted)	UBE2I	Glucocorticoid Receptor Signaling,Hypoxia Signaling in the Cardiovascular System,NER (Nucleotide Excision Repair, Enhanced Pathway),Protein Ubiquitination Pathway,Sumoylation Pathway
miR-30c-5p ( w/seed GUAAACA)	12.11	Ingenuity Expert Findings	Experimentally Observed	VCAN	Semaphorin Neuronal Repulsive Signaling Pathway
miR-30c-5p ( w/seed GUAAACA)	12.11	TarBase	Experimentally Observed	WNT5A	Adipogenesis pathway,Axonal Guidance Signaling,Basal Cell Carcinoma Signaling,Cardiac Hypertrophy Signaling (Enhanced),CDX Gastrointestinal Cancer Signaling Pathway,Chronic Myeloid Leukemia Signaling,Colorectal Cancer Metastasis Signaling,Factors Promoting Cardiogenesis in Vertebrates,Glioblastoma Multiforme Signaling,Hepatic Fibrosis Signaling Pathway,HOTAIR Regulatory Pathway,Human Embryonic St…
miR-625-5p ( w/seed GGGGGAA)	9.72	Ingenuity Expert Findings,TargetScan Human	Experimentally Observed,High (predicted)	IGF2BP1	Role of OCT4 in Mammalian Embryonic Stem Cell Pluripotency
miR-625-5p ( w/seed GGGGGAA)	9.72	TargetScan Mouse,miRecords	Experimentally Observed,Moderate (predicted)	NTRK3	Axonal Guidance Signaling,CLEAR Signaling Pathway,CREB Signaling in Neurons,Human Embryonic Stem Cell Pluripotency,IL-15 Production,Neurotrophin/TRK Signaling,NF-κB Signaling,PTEN Signaling,Sperm Motility,STAT3 Pathway,Thyroid Cancer Signaling
miR-100-5p ( w/seed ACCCGUA)	8.29	TargetScan Mouse,Ingenuity Expert Findings,TargetScan Human	Experimentally Observed,High (predicted)	EPDR1
miR-100-5p ( w/seed ACCCGUA)	8.29	miRecords	Experimentally Observed	FGF16	Actin Cytoskeleton Signaling,Airway Pathology in Chronic Obstructive Pulmonary Disease,Bladder Cancer Signaling,Cardiac Hypertrophy Signaling (Enhanced),Clathrin-mediated Endocytosis Signaling,FGF Signaling,Regulation Of The Epithelial Mesenchymal Transition By Growth Factors Pathway,Regulation of the Epithelial-Mesenchymal Transition Pathway,Tumor Microenvironment Pathway
miR-100-5p ( w/seed ACCCGUA)	8.29	TargetScan Mouse,Ingenuity Expert Findings,TargetScan Human,miRecords	Experimentally Observed,High (predicted)	FGFR3	Adipogenesis pathway,Bladder Cancer Signaling,Cardiac Hypertrophy Signaling (Enhanced),CLEAR Signaling Pathway,CREB Signaling in Neurons,FGF Signaling,Human Embryonic Stem Cell Pluripotency,ID1 Signaling Pathway,IL-15 Production,Myelination Signaling Pathway,NF-κB Signaling,Osteoarthritis Pathway,PTEN Signaling,Pulmonary Fibrosis Idiopathic Signaling Pathway,Regulation Of The Epithelial Mesenchym…
miR-100-5p ( w/seed ACCCGUA)	8.29	TargetScan Mouse,Ingenuity Expert Findings,TargetScan Human,miRecords	Experimentally Observed,Moderate (predicted)	IGF1R	Cardiac Hypertrophy Signaling,Cardiac Hypertrophy Signaling (Enhanced),Chaperone Mediated Autophagy Signaling Pathway,CLEAR Signaling Pathway,CREB Signaling in Neurons,EIF2 Signaling,Epithelial Adherens Junction Signaling,Estrogen Receptor Signaling,Estrogen-Dependent Breast Cancer Signaling,FAK Signaling,Glioblastoma Multiforme Signaling,Glioma Signaling,Growth Hormone Signaling,Hepatic Fibrosis…
miR-100-5p ( w/seed ACCCGUA)	8.29	TargetScan Mouse,Ingenuity Expert Findings,TargetScan Human,miRecords	Experimentally Observed,High (predicted),Moderate (predicted)	MTOR	Acute Myeloid Leukemia Signaling,Acute Phase Response Signaling,AMPK Signaling,Apelin Endothelial Signaling Pathway,Autophagy,B Cell Receptor Signaling,BEX2 Signaling Pathway,Breast Cancer Regulation by Stathmin1,Cardiac Hypertrophy Signaling,Cardiac Hypertrophy Signaling (Enhanced),Chaperone Mediated Autophagy Signaling Pathway,Chronic Myeloid Leukemia Signaling,Circadian Rhythm Signaling,CLEAR …
miR-100-5p ( w/seed ACCCGUA)	8.29	miRecords	Experimentally Observed	PLK1	Cell Cycle: G2/M DNA Damage Checkpoint Regulation,Chronic Myeloid Leukemia Signaling,Kinetochore Metaphase Signaling Pathway,Mitotic Roles of Polo-Like Kinase,Pyridoxal 5'-phosphate Salvage Pathway,Role of BRCA1 in DNA Damage Response,Role of CHK Proteins in Cell Cycle Checkpoint Control,Salvage Pathways of Pyrimidine Ribonucleotides
miR-100-5p ( w/seed ACCCGUA)	8.29	miRecords	Experimentally Observed	RPTOR	AMPK Signaling,Autophagy,Chronic Myeloid Leukemia Signaling,Circadian Rhythm Signaling,CLEAR Signaling Pathway,Endocannabinoid Cancer Inhibition Pathway,Endocannabinoid Developing Neuron Pathway,HER-2 Signaling in Breast Cancer,IL-15 Signaling,IL-4 Signaling,Insulin Receptor Signaling,Macrophage Alternative Activation Signaling Pathway,mTOR Signaling,Myelination Signaling Pathway,Polyamine Regula…
miR-100-5p ( w/seed ACCCGUA)	8.29	TargetScan Mouse,Ingenuity Expert Findings,TargetScan Human	Experimentally Observed,High (predicted)	SMARCA5	Sirtuin Signaling Pathway
miR-122-5p ( w/seed GGAGUGU)	8	TargetScan Mouse,miRecords	Experimentally Observed,Moderate (predicted)	AACS
miR-122-5p ( w/seed GGAGUGU)	8	miRecords	Experimentally Observed	ADAM17	Axonal Guidance Signaling,Coronavirus Pathogenesis Pathway,ERBB4 Signaling,Inhibition of Matrix Metalloproteases,Myelination Signaling Pathway,Neuregulin Signaling,Notch Signaling,RAR Activation,Regulation Of The Epithelial Mesenchymal Transition In Development Pathway,Regulation of the Epithelial-Mesenchymal Transition Pathway,Role of JAK family kinases in IL-6-type Cytokine Signaling,Role of Os…
miR-122-5p ( w/seed GGAGUGU)	8	TargetScan Mouse,TargetScan Human,miRecords	Experimentally Observed,Moderate (predicted)	AKT3	14-3-3-mediated Signaling,Activin Inhibin Signaling Pathway,Acute Myeloid Leukemia Signaling,Acute Phase Response Signaling,Adrenomedullin signaling pathway,AMPK Signaling,Amyloid Processing,Amyotrophic Lateral Sclerosis Signaling,Angiopoietin Signaling,Apelin Cardiac Fibroblast Signaling Pathway,Apelin Cardiomyocyte Signaling Pathway,Apelin Endothelial Signaling Pathway,Apelin Muscle Signaling P…
miR-122-5p ( w/seed GGAGUGU)	8	TargetScan Mouse,Ingenuity Expert Findings,TarBase,TargetScan Human,miRecords	Experimentally Observed,High (predicted)	ALDOA	Gluconeogenesis I,Glycolysis I,Sucrose Degradation V (Mammalian)
miR-122-5p ( w/seed GGAGUGU)	8	miRecords	Experimentally Observed	ANK2
miR-122-5p ( w/seed GGAGUGU)	8	miRecords	Experimentally Observed	ANXA11
miR-122-5p ( w/seed GGAGUGU)	8	miRecords	Experimentally Observed	AP3M2	Clathrin-mediated Endocytosis Signaling,Virus Entry via Endocytic Pathways
miR-122-5p ( w/seed GGAGUGU)	8	TargetScan Mouse,miRecords	Experimentally Observed,Moderate (predicted)	ATP11A
miR-122-5p ( w/seed GGAGUGU)	8	TargetScan Human,miRecords	Experimentally Observed,Moderate (predicted)	ATP1A2	3-phosphoinositide Biosynthesis,3-phosphoinositide Degradation,D-myo-inositol (1,4,5,6)-Tetrakisphosphate Biosynthesis,D-myo-inositol (3,4,5,6)-tetrakisphosphate Biosynthesis,D-myo-inositol-5-phosphate Metabolism,Mitochondrial Dysfunction,Superpathway of Inositol Phosphate Compounds
miR-122-5p ( w/seed GGAGUGU)	8	TargetScan Mouse,miRecords	Experimentally Observed,Moderate (predicted)	BACH2
miR-122-5p ( w/seed GGAGUGU)	8	TarBase,miRecords	Experimentally Observed	BCKDK
miR-122-5p ( w/seed GGAGUGU)	8	miRecords	Experimentally Observed	BCL2L2
miR-122-5p ( w/seed GGAGUGU)	8	TargetScan Mouse,TargetScan Human,miRecords	Experimentally Observed,High (predicted),Moderate (predicted)	CCNG1	p53 Signaling
miR-122-5p ( w/seed GGAGUGU)	8	TargetScan Mouse,TarBase,TargetScan Human,miRecords	Experimentally Observed,High (predicted)	CD320
miR-122-5p ( w/seed GGAGUGU)	8	miRecords	Experimentally Observed	CERS6
miR-122-5p ( w/seed GGAGUGU)	8	miRecords	Experimentally Observed	CLDN18	Agranulocyte Adhesion and Diapedesis,Granulocyte Adhesion and Diapedesis,Leukocyte Extravasation Signaling,Sertoli Cell-Sertoli Cell Junction Signaling,Tight Junction Signaling
miR-122-5p ( w/seed GGAGUGU)	8	TargetScan Human,miRecords	Experimentally Observed,Moderate (predicted)	CS	TCA Cycle II (Eukaryotic)
miR-122-5p ( w/seed GGAGUGU)	8	miRecords	Experimentally Observed	DSTYK	IL-15 Production,Sperm Motility
miR-122-5p ( w/seed GGAGUGU)	8	TargetScan Human,miRecords	Experimentally Observed,Moderate (predicted)	DUSP2	3-phosphoinositide Biosynthesis,3-phosphoinositide Degradation,D-myo-inositol (1,4,5,6)-Tetrakisphosphate Biosynthesis,D-myo-inositol (3,4,5,6)-tetrakisphosphate Biosynthesis,D-myo-inositol-5-phosphate Metabolism,ERK/MAPK Signaling,Protein Kinase A Signaling,Superpathway of Inositol Phosphate Compounds
miR-122-5p ( w/seed GGAGUGU)	8	miRecords	Experimentally Observed	EGLN3	Activin Inhibin Signaling Pathway,HIF1α Signaling,Renal Cell Carcinoma Signaling
miR-122-5p ( w/seed GGAGUGU)	8	miRecords	Experimentally Observed	ENTPD4	Neurovascular Coupling Signaling Pathway,Pyrimidine Ribonucleotides De Novo Biosynthesis,Pyrimidine Ribonucleotides Interconversion
miR-122-5p ( w/seed GGAGUGU)	8	TargetScan Mouse,TargetScan Human,miRecords	Experimentally Observed,Moderate (predicted)	FAM117B
miR-122-5p ( w/seed GGAGUGU)	8	TargetScan Human,miRecords	Experimentally Observed,Moderate (predicted)	FOXJ3
miR-122-5p ( w/seed GGAGUGU)	8	miRecords	Experimentally Observed	FOXP1	T Cell Exhaustion Signaling Pathway
miR-122-5p ( w/seed GGAGUGU)	8	TargetScan Mouse,TargetScan Human,miRecords	Experimentally Observed,High (predicted)	FUNDC2
miR-122-5p ( w/seed GGAGUGU)	8	TargetScan Mouse,TargetScan Human,miRecords	Experimentally Observed,High (predicted)	G6PC3	3-phosphoinositide Biosynthesis,3-phosphoinositide Degradation,D-myo-inositol (1,4,5,6)-Tetrakisphosphate Biosynthesis,D-myo-inositol (3,4,5,6)-tetrakisphosphate Biosynthesis,D-myo-inositol-5-phosphate Metabolism,FXR/RXR Activation,Serotonin Receptor Signaling,Superpathway of Inositol Phosphate Compounds
miR-122-5p ( w/seed GGAGUGU)	8	miRecords	Experimentally Observed	GALNT10
miR-122-5p ( w/seed GGAGUGU)	8	miRecords	Experimentally Observed	GPX7	Apelin Adipocyte Signaling Pathway,Ethanol Degradation IV,Glutathione Redox Reactions I,Mitochondrial Dysfunction,Superoxide Radicals Degradation
miR-122-5p ( w/seed GGAGUGU)	8	TargetScan Mouse,Ingenuity Expert Findings,TargetScan Human,miRecords	Experimentally Observed,High (predicted)	GYS1	AMPK Signaling,Glycogen Biosynthesis II (from UDP-D-Glucose),Gαq Signaling,Insulin Receptor Signaling,PI3K/AKT Signaling,Protein Kinase A Signaling,α-Adrenergic Signaling
miR-122-5p ( w/seed GGAGUGU)	8	TargetScan Mouse,miRecords	Experimentally Observed,Moderate (predicted)	HJV	Iron homeostasis signaling pathway
miR-122-5p ( w/seed GGAGUGU)	8	miRecords	Experimentally Observed	MAPK11	4-1BB Signaling in T Lymphocytes,Activin Inhibin Signaling Pathway,Acute Phase Response Signaling,Adrenomedullin signaling pathway,AMPK Signaling,Amyloid Processing,Antioxidant Action of Vitamin C,Apelin Adipocyte Signaling Pathway,Apelin Cardiomyocyte Signaling Pathway,April Mediated Signaling,ATM Signaling,B Cell Activating Factor Signaling,B Cell Receptor Signaling,BMP signaling pathway,Cardia…
miR-122-5p ( w/seed GGAGUGU)	8	miRecords	Experimentally Observed	MECP2	DNA Methylation and Transcriptional Repression Signaling
miR-122-5p ( w/seed GGAGUGU)	8	miRecords	Experimentally Observed	MEP1A	Axonal Guidance Signaling
miR-122-5p ( w/seed GGAGUGU)	8	miRecords	Experimentally Observed	NCAM1
miR-122-5p ( w/seed GGAGUGU)	8	TarBase	Experimentally Observed	NDRG3
miR-122-5p ( w/seed GGAGUGU)	8	miRecords	Experimentally Observed	NFATC1	Activin Inhibin Signaling Pathway,April Mediated Signaling,Axonal Guidance Signaling,B Cell Activating Factor Signaling,B Cell Receptor Signaling,Calcium Signaling,Cardiac Hypertrophy Signaling (Enhanced),CD28 Signaling in T Helper Cells,Chronic Myeloid Leukemia Signaling,CTLA4 Signaling in Cytotoxic T Lymphocytes,ERK/MAPK Signaling,fMLP Signaling in Neutrophils,G-Protein Coupled Receptor Signali…
miR-122-5p ( w/seed GGAGUGU)	8	miRecords	Experimentally Observed	NFATC2IP
miR-122-5p ( w/seed GGAGUGU)	8	TargetScan Human,miRecords	Experimentally Observed,Moderate (predicted)	NUMBL	Notch Signaling
miR-122-5p ( w/seed GGAGUGU)	8	miRecords	Experimentally Observed	OSMR	Acute Phase Response Signaling,Oncostatin M Signaling,Role of JAK family kinases in IL-6-type Cytokine Signaling
miR-122-5p ( w/seed GGAGUGU)	8	TargetScan Mouse,miRecords	Experimentally Observed,Moderate (predicted)	PALM
miR-122-5p ( w/seed GGAGUGU)	8	miRecords	Experimentally Observed	RAB11FIP1
miR-122-5p ( w/seed GGAGUGU)	8	TargetScan Mouse,TargetScan Human,miRecords	Experimentally Observed,High (predicted),Moderate (predicted)	RAB6B
miR-122-5p ( w/seed GGAGUGU)	8	miRecords	Experimentally Observed	RABIF	Molecular Mechanisms of Cancer
miR-122-5p ( w/seed GGAGUGU)	8	TargetScan Mouse,miRecords	Experimentally Observed,Moderate (predicted)	SLC35A4
miR-122-5p ( w/seed GGAGUGU)	8	TargetScan Mouse,TargetScan Human,miRecords	Experimentally Observed,High (predicted),Moderate (predicted)	SLC7A1	eNOS Signaling,Nitric Oxide Signaling in the Cardiovascular System
miR-122-5p ( w/seed GGAGUGU)	8	miRecords	Experimentally Observed	SLC7A11	Ferroptosis Signaling Pathway
miR-122-5p ( w/seed GGAGUGU)	8	miRecords	Experimentally Observed	TBX19
miR-122-5p ( w/seed GGAGUGU)	8	miRecords	Experimentally Observed	TMED3
miR-122-5p ( w/seed GGAGUGU)	8	TargetScan Mouse,miRecords	Experimentally Observed,High (predicted)	TMEM50B
miR-122-5p ( w/seed GGAGUGU)	8	TargetScan Human,miRecords	Experimentally Observed,Moderate (predicted)	TPD52L2
miR-122-5p ( w/seed GGAGUGU)	8	miRecords	Experimentally Observed	TRIB1
miR-122-5p ( w/seed GGAGUGU)	8	TarBase	Experimentally Observed	TRPV6	Calcium Signaling,S100 Family Signaling Pathway,Serotonin Receptor Signaling,VDR/RXR Activation
miR-122-5p ( w/seed GGAGUGU)	8	miRecords	Experimentally Observed	TTYH3
miR-122-5p ( w/seed GGAGUGU)	8	miRecords	Experimentally Observed	UBAP2
miR-122-5p ( w/seed GGAGUGU)	8	miRecords	Experimentally Observed	XPO6
miR-10a-5p ( w/seed ACCCUGU)	7.96	Ingenuity Expert Findings	Experimentally Observed	APAF1	Amyotrophic Lateral Sclerosis Signaling,Apoptosis Signaling,Aryl Hydrocarbon Receptor Signaling,CD27 Signaling in Lymphocytes,CSDE1 Signaling Pathway,Cytotoxic T Lymphocyte-mediated Apoptosis of Target Cells,Death Receptor Signaling,DNA damage-induced 14-3-3σ Signaling,Docosahexaenoic Acid (DHA) Signaling,Erythropoietin Signaling Pathway,Granzyme B Signaling,Huntington's Disease Signaling,Inducti…
miR-10a-5p ( w/seed ACCCUGU)	7.96	TargetScan Mouse,TarBase,TargetScan Human,miRecords	Experimentally Observed,Moderate (predicted)	HOXA1	RAR Activation
miR-10a-5p ( w/seed ACCCUGU)	7.96	TargetScan Mouse,TarBase,TargetScan Human,miRecords	Experimentally Observed,Moderate (predicted)	HOXD10	HOTAIR Regulatory Pathway
miR-10a-5p ( w/seed ACCCUGU)	7.96	TargetScan Mouse,miRecords	Experimentally Observed,Moderate (predicted)	KLF4	Chronic Myeloid Leukemia Signaling,Human Embryonic Stem Cell Pluripotency,Macrophage Alternative Activation Signaling Pathway,Transcriptional Regulatory Network in Embryonic Stem Cells,VDR/RXR Activation
miR-10a-5p ( w/seed ACCCUGU)	7.96	Ingenuity Expert Findings	Experimentally Observed	LINC00324
miR-10a-5p ( w/seed ACCCUGU)	7.96	Ingenuity Expert Findings	Experimentally Observed	NF1	BER (Base Excision Repair) Pathway,Glioblastoma Multiforme Signaling,Molecular Mechanisms of Cancer,Senescence Pathway
miR-10a-5p ( w/seed ACCCUGU)	7.96	TargetScan Mouse,Ingenuity Expert Findings,TargetScan Human	Experimentally Observed,Moderate (predicted)	PTEN	3-phosphoinositide Biosynthesis,3-phosphoinositide Degradation,Autophagy,B Cell Receptor Signaling,BEX2 Signaling Pathway,Cancer Drug Resistance By Drug Efflux,Cardiac Hypertrophy Signaling (Enhanced),CDX Gastrointestinal Cancer Signaling Pathway,Chronic Myeloid Leukemia Signaling,CSDE1 Signaling Pathway,D-myo-inositol (1,3,4)-trisphosphate Biosynthesis,D-myo-inositol (1,4,5,6)-Tetrakisphosphate …
miR-10a-5p ( w/seed ACCCUGU)	7.96	miRecords	Experimentally Observed	USF2
miR-494-3p ( w/seed GAAACAU)	6.36	miRecords	Experimentally Observed	FGF16	Actin Cytoskeleton Signaling,Airway Pathology in Chronic Obstructive Pulmonary Disease,Bladder Cancer Signaling,Cardiac Hypertrophy Signaling (Enhanced),Clathrin-mediated Endocytosis Signaling,FGF Signaling,Regulation Of The Epithelial Mesenchymal Transition By Growth Factors Pathway,Regulation of the Epithelial-Mesenchymal Transition Pathway,Tumor Microenvironment Pathway
miR-494-3p ( w/seed GAAACAU)	6.36	miRecords	Experimentally Observed	HMOX1	Acute Phase Response Signaling,Antioxidant Action of Vitamin C,Choline Biosynthesis III,CTLA4 Signaling in Cytotoxic T Lymphocytes,DHCR24 Signaling Pathway,Endothelin-1 Signaling,Fcγ Receptor-mediated Phagocytosis in Macrophages and Monocytes,Ferroptosis Signaling Pathway,Gαq Signaling,Heme Degradation,HIF1α Signaling,IL-10 Signaling,IL-8 Signaling,Iron homeostasis signaling pathway,MicroRNA Biog…
miR-494-3p ( w/seed GAAACAU)	6.36	Ingenuity Expert Findings	Experimentally Observed	KIT	Acute Myeloid Leukemia Signaling,FAK Signaling,IL-15 Production,IL-33 Signaling Pathway,Melanocyte Development and Pigmentation Signaling,RAR Activation,Sperm Motility
miR-494-3p ( w/seed GAAACAU)	6.36	TargetScan Mouse,TargetScan Human,miRecords	Experimentally Observed,High (predicted),Moderate (predicted)	PTEN	3-phosphoinositide Biosynthesis,3-phosphoinositide Degradation,Autophagy,B Cell Receptor Signaling,BEX2 Signaling Pathway,Cancer Drug Resistance By Drug Efflux,Cardiac Hypertrophy Signaling (Enhanced),CDX Gastrointestinal Cancer Signaling Pathway,Chronic Myeloid Leukemia Signaling,CSDE1 Signaling Pathway,D-myo-inositol (1,3,4)-trisphosphate Biosynthesis,D-myo-inositol (1,4,5,6)-Tetrakisphosphate …
miR-494-3p ( w/seed GAAACAU)	6.36	miRecords	Experimentally Observed	SCN3A	Gustation Pathway
miR-494-3p ( w/seed GAAACAU)	6.36	miRecords	Experimentally Observed	VSNL1
let-7a-5p ( w/seed GAGGUAG)	6.34	TarBase	Experimentally Observed	AARSD1	Heparan Sulfate Biosynthesis,Heparan Sulfate Biosynthesis (Late Stages),Triacylglycerol Degradation
let-7a-5p ( w/seed GAGGUAG)	6.34	miRecords	Experimentally Observed	ACP1	3-phosphoinositide Biosynthesis,3-phosphoinositide Degradation,D-myo-inositol (1,4,5,6)-Tetrakisphosphate Biosynthesis,D-myo-inositol (3,4,5,6)-tetrakisphosphate Biosynthesis,D-myo-inositol-5-phosphate Metabolism,Ephrin B Signaling,Ephrin Receptor Signaling,NAD Phosphorylation and Dephosphorylation,NAD Salvage Pathway II,PDGF Signaling,Protein Kinase A Signaling,Superpathway of Inositol Phosphate…
let-7a-5p ( w/seed GAGGUAG)	6.34	TargetScan Mouse,Ingenuity Expert Findings,TargetScan Human	Experimentally Observed,Moderate (predicted)	ADAMTS14	Axonal Guidance Signaling
let-7a-5p ( w/seed GAGGUAG)	6.34	TargetScan Mouse,Ingenuity Expert Findings,TargetScan Human	Experimentally Observed,High (predicted)	ADAMTS15	Axonal Guidance Signaling
let-7a-5p ( w/seed GAGGUAG)	6.34	Ingenuity Expert Findings	Experimentally Observed	ADAMTS2	Axonal Guidance Signaling
let-7a-5p ( w/seed GAGGUAG)	6.34	TarBase	Experimentally Observed	ADGRG1	Breast Cancer Regulation by Stathmin1,CREB Signaling in Neurons,FAK Signaling,G-Protein Coupled Receptor Signaling,Phagosome Formation,S100 Family Signaling Pathway
let-7a-5p ( w/seed GAGGUAG)	6.34	TargetScan Mouse,TargetScan Human,miRecords	Experimentally Observed,High (predicted),Moderate (predicted)	AGO4	CSDE1 Signaling Pathway,EIF2 Signaling,HOTAIR Regulatory Pathway,Inhibition of ARE-Mediated mRNA Degradation Pathway,Insulin Secretion Signaling Pathway,MicroRNA Biogenesis Signaling Pathway,Regulation of eIF4 and p70S6K Signaling
let-7a-5p ( w/seed GAGGUAG)	6.34	TargetScan Mouse,TarBase	Experimentally Observed,Moderate (predicted)	AKAP8	cAMP-mediated signaling,Cardiac β-adrenergic Signaling,Protein Kinase A Signaling
let-7a-5p ( w/seed GAGGUAG)	6.34	TarBase	Experimentally Observed	ANAPC1	Kinetochore Metaphase Signaling Pathway,Mitotic Roles of Polo-Like Kinase,Protein Kinase A Signaling,Protein Ubiquitination Pathway,Senescence Pathway,WNK Renal Signaling Pathway
let-7a-5p ( w/seed GAGGUAG)	6.34	TarBase	Experimentally Observed	ATAD3B
let-7a-5p ( w/seed GAGGUAG)	6.34	TarBase	Experimentally Observed	ATP6V0A1	Chaperone Mediated Autophagy Signaling Pathway,CLEAR Signaling Pathway,Iron homeostasis signaling pathway,Phagosome Maturation,Role of MAPK Signaling in Promoting the Pathogenesis of Influenza
let-7a-5p ( w/seed GAGGUAG)	6.34	TarBase,TargetScan Human	Experimentally Observed,High (predicted)	ATP6V1F	Chaperone Mediated Autophagy Signaling Pathway,CLEAR Signaling Pathway,Iron homeostasis signaling pathway,Phagosome Maturation,Role of MAPK Signaling in Promoting the Pathogenesis of Influenza
let-7a-5p ( w/seed GAGGUAG)	6.34	TarBase,TargetScan Human	Experimentally Observed,Moderate (predicted)	AURKB	Breast Cancer Regulation by Stathmin1,Chronic Myeloid Leukemia Signaling,Kinetochore Metaphase Signaling Pathway
let-7a-5p ( w/seed GAGGUAG)	6.34	TargetScan Mouse,Ingenuity Expert Findings,TargetScan Human	Experimentally Observed,Moderate (predicted)	BCL2L1	Amyotrophic Lateral Sclerosis Signaling,Apoptosis Signaling,B Cell Receptor Signaling,CD27 Signaling in Lymphocytes,Chronic Myeloid Leukemia Signaling,Colorectal Cancer Metastasis Signaling,CTLA4 Signaling in Cytotoxic T Lymphocytes,DNA damage-induced 14-3-3σ Signaling,Docosahexaenoic Acid (DHA) Signaling,Erythropoietin Signaling Pathway,Glucocorticoid Receptor Signaling,GM-CSF Signaling,Huntingt…
let-7a-5p ( w/seed GAGGUAG)	6.34	TargetScan Human,miRecords	Experimentally Observed,Moderate (predicted)	BCL7A
let-7a-5p ( w/seed GAGGUAG)	6.34	miRecords	Experimentally Observed	BMP2K
let-7a-5p ( w/seed GAGGUAG)	6.34	TargetScan Mouse,Ingenuity Expert Findings	Experimentally Observed,Moderate (predicted)	BSG	S100 Family Signaling Pathway
let-7a-5p ( w/seed GAGGUAG)	6.34	TarBase	Experimentally Observed	CALCOCO2
let-7a-5p ( w/seed GAGGUAG)	6.34	TarBase	Experimentally Observed	CAPG
let-7a-5p ( w/seed GAGGUAG)	6.34	TarBase	Experimentally Observed	CARHSP1
let-7a-5p ( w/seed GAGGUAG)	6.34	TargetScan Mouse,TargetScan Human,miRecords	Experimentally Observed,High (predicted)	CASP3	Adrenomedullin signaling pathway,Amyotrophic Lateral Sclerosis Signaling,Apoptosis Signaling,BAG2 Signaling Pathway,CD27 Signaling in Lymphocytes,Colorectal Cancer Metastasis Signaling,Coronavirus Pathogenesis Pathway,Cytotoxic T Lymphocyte-mediated Apoptosis of Target Cells,Death Receptor Signaling,DHCR24 Signaling Pathway,DNA damage-induced 14-3-3σ Signaling,Docosahexaenoic Acid (DHA) Signaling…
let-7a-5p ( w/seed GAGGUAG)	6.34	Ingenuity Expert Findings,TarBase,TargetScan Human,miRecords	Experimentally Observed,Moderate (predicted)	CCND1	Acute Myeloid Leukemia Signaling,AMPK Signaling,Androgen Signaling,Aryl Hydrocarbon Receptor Signaling,BEX2 Signaling Pathway,Bladder Cancer Signaling,Breast Cancer Regulation by Stathmin1,CDX Gastrointestinal Cancer Signaling Pathway,Cell Cycle Regulation by BTG Family Proteins,Cell Cycle: G1/S Checkpoint Regulation,Chaperone Mediated Autophagy Signaling Pathway,Chronic Myeloid Leukemia Signalin…
let-7a-5p ( w/seed GAGGUAG)	6.34	TargetScan Mouse,TargetScan Human,miRecords	Experimentally Observed,High (predicted),Moderate (predicted)	CDC25A	3-phosphoinositide Biosynthesis,3-phosphoinositide Degradation,ATM Signaling,Cell Cycle: G1/S Checkpoint Regulation,Cyclins and Cell Cycle Regulation,D-myo-inositol (1,4,5,6)-Tetrakisphosphate Biosynthesis,D-myo-inositol (3,4,5,6)-tetrakisphosphate Biosynthesis,D-myo-inositol-5-phosphate Metabolism,Estrogen-mediated S-phase Entry,IL-7 Signaling Pathway,Mitotic Roles of Polo-Like Kinase,Molecular …
let-7a-5p ( w/seed GAGGUAG)	6.34	TarBase	Experimentally Observed	CDIPT	3-phosphoinositide Biosynthesis,D-myo-inositol (1,4,5)-Trisphosphate Biosynthesis,Superpathway of Inositol Phosphate Compounds
let-7a-5p ( w/seed GAGGUAG)	6.34	miRecords	Experimentally Observed	CDK6	Aryl Hydrocarbon Receptor Signaling,Breast Cancer Regulation by Stathmin1,Cell Cycle Control of Chromosomal Replication,Cell Cycle: G1/S Checkpoint Regulation,Chronic Myeloid Leukemia Signaling,Cyclins and Cell Cycle Regulation,DNA Methylation and Transcriptional Repression Signaling,Glioblastoma Multiforme Signaling,Glioma Signaling,Hereditary Breast Cancer Signaling,Molecular Mechanisms of Canc…
let-7a-5p ( w/seed GAGGUAG)	6.34	TarBase,TargetScan Human	Experimentally Observed,Moderate (predicted)	CDKAL1
let-7a-5p ( w/seed GAGGUAG)	6.34	TargetScan Mouse,TarBase,TargetScan Human	Experimentally Observed,Moderate (predicted)	CEMIP2	Chondroitin Sulfate Degradation (Metazoa),Dermatan Sulfate Degradation (Metazoa)
let-7a-5p ( w/seed GAGGUAG)	6.34	TarBase	Experimentally Observed	CHMP2A	Mechanisms of Viral Exit from Host Cells
let-7a-5p ( w/seed GAGGUAG)	6.34	TargetScan Mouse,TarBase	Experimentally Observed,Moderate (predicted)	CIAO2A	Iron homeostasis signaling pathway
let-7a-5p ( w/seed GAGGUAG)	6.34	TargetScan Mouse,TarBase,TargetScan Human	Experimentally Observed,High (predicted)	COIL
let-7a-5p ( w/seed GAGGUAG)	6.34	TargetScan Mouse,Ingenuity Expert Findings,TargetScan Human	Experimentally Observed,Moderate (predicted)	COL1A1	Activin Inhibin Signaling Pathway,Apelin Liver Signaling Pathway,Atherosclerosis Signaling,Dendritic Cell Maturation,FAK Signaling,GP6 Signaling Pathway,Hepatic Fibrosis / Hepatic Stellate Cell Activation,Hepatic Fibrosis Signaling Pathway,HOTAIR Regulatory Pathway,IL-12 Signaling and Production in Macrophages,IL-4 Signaling,IL-6 Signaling,Intrinsic Prothrombin Activation Pathway,Natural Killer C…
let-7a-5p ( w/seed GAGGUAG)	6.34	Ingenuity Expert Findings,TargetScan Human	Experimentally Observed,High (predicted)	COL1A2	Activin Inhibin Signaling Pathway,Apelin Liver Signaling Pathway,Atherosclerosis Signaling,Dendritic Cell Maturation,FAK Signaling,GP6 Signaling Pathway,Hepatic Fibrosis / Hepatic Stellate Cell Activation,Hepatic Fibrosis Signaling Pathway,HOTAIR Regulatory Pathway,IL-12 Signaling and Production in Macrophages,IL-4 Signaling,Intrinsic Prothrombin Activation Pathway,Natural Killer Cell Signaling,N…
let-7a-5p ( w/seed GAGGUAG)	6.34	TargetScan Mouse,Ingenuity Expert Findings,TargetScan Human	Experimentally Observed,Moderate (predicted)	COL4A1	GP6 Signaling Pathway,Hepatic Fibrosis / Hepatic Stellate Cell Activation,IL-4 Signaling,Neutrophil Extracellular Trap Signaling Pathway,Pathogen Induced Cytokine Storm Signaling Pathway,Pulmonary Fibrosis Idiopathic Signaling Pathway,Role Of Osteoclasts In Rheumatoid Arthritis Signaling Pathway,Wound Healing Signaling Pathway
let-7a-5p ( w/seed GAGGUAG)	6.34	TargetScan Mouse,Ingenuity Expert Findings,TargetScan Human	Experimentally Observed,Moderate (predicted)	COL4A2	GP6 Signaling Pathway,Hepatic Fibrosis / Hepatic Stellate Cell Activation,IL-4 Signaling,Neutrophil Extracellular Trap Signaling Pathway,Pathogen Induced Cytokine Storm Signaling Pathway,Pulmonary Fibrosis Idiopathic Signaling Pathway,Role Of Osteoclasts In Rheumatoid Arthritis Signaling Pathway,Wound Healing Signaling Pathway
let-7a-5p ( w/seed GAGGUAG)	6.34	Ingenuity Expert Findings,TargetScan Human	Experimentally Observed,Moderate (predicted)	COL4A5	GP6 Signaling Pathway,Hepatic Fibrosis / Hepatic Stellate Cell Activation,IL-4 Signaling,Neutrophil Extracellular Trap Signaling Pathway,Pathogen Induced Cytokine Storm Signaling Pathway,Pulmonary Fibrosis Idiopathic Signaling Pathway,Role Of Osteoclasts In Rheumatoid Arthritis Signaling Pathway,Wound Healing Signaling Pathway
let-7a-5p ( w/seed GAGGUAG)	6.34	Ingenuity Expert Findings	Experimentally Observed	COL5A1	GP6 Signaling Pathway,Hepatic Fibrosis / Hepatic Stellate Cell Activation,IL-4 Signaling,Neutrophil Extracellular Trap Signaling Pathway,Pathogen Induced Cytokine Storm Signaling Pathway,Pulmonary Fibrosis Idiopathic Signaling Pathway,Role Of Osteoclasts In Rheumatoid Arthritis Signaling Pathway,Wound Healing Signaling Pathway
let-7a-5p ( w/seed GAGGUAG)	6.34	Ingenuity Expert Findings	Experimentally Observed	COL5A2	GP6 Signaling Pathway,Hepatic Fibrosis / Hepatic Stellate Cell Activation,IL-4 Signaling,Neutrophil Extracellular Trap Signaling Pathway,Pathogen Induced Cytokine Storm Signaling Pathway,Pulmonary Fibrosis Idiopathic Signaling Pathway,Role Of Osteoclasts In Rheumatoid Arthritis Signaling Pathway,Wound Healing Signaling Pathway
let-7a-5p ( w/seed GAGGUAG)	6.34	Ingenuity Expert Findings	Experimentally Observed	COL8A1	GP6 Signaling Pathway,Hepatic Fibrosis / Hepatic Stellate Cell Activation,IL-4 Signaling,Neutrophil Extracellular Trap Signaling Pathway,Pathogen Induced Cytokine Storm Signaling Pathway,Pulmonary Fibrosis Idiopathic Signaling Pathway,Role Of Osteoclasts In Rheumatoid Arthritis Signaling Pathway,Wound Healing Signaling Pathway
let-7a-5p ( w/seed GAGGUAG)	6.34	TarBase	Experimentally Observed	COMMD9
let-7a-5p ( w/seed GAGGUAG)	6.34	TargetScan Mouse,Ingenuity Expert Findings,TargetScan Human	Experimentally Observed,Moderate (predicted)	CRTAP
let-7a-5p ( w/seed GAGGUAG)	6.34	TarBase	Experimentally Observed	CSDE1	CSDE1 Signaling Pathway,MicroRNA Biogenesis Signaling Pathway
let-7a-5p ( w/seed GAGGUAG)	6.34	TarBase	Experimentally Observed	CSNK1D	Amyloid Processing,Circadian Rhythm Signaling,Dopamine-DARPP32 Feedback in cAMP Signaling,Gap Junction Signaling,Hepatic Fibrosis Signaling Pathway,HIPPO signaling,Hypoxia Signaling in the Cardiovascular System,p53 Signaling,Pyridoxal 5'-phosphate Salvage Pathway,Role of Macrophages, Fibroblasts and Endothelial Cells in Rheumatoid Arthritis,Role of NFAT in Regulation of the Immune Response,Role O…
let-7a-5p ( w/seed GAGGUAG)	6.34	miRecords	Experimentally Observed	DAD1
let-7a-5p ( w/seed GAGGUAG)	6.34	TarBase,TargetScan Human	Experimentally Observed,Moderate (predicted)	DHX57
let-7a-5p ( w/seed GAGGUAG)	6.34	miRecords	Experimentally Observed	DICER1	MicroRNA Biogenesis Signaling Pathway
let-7a-5p ( w/seed GAGGUAG)	6.34	TarBase	Experimentally Observed	DOCK5
let-7a-5p ( w/seed GAGGUAG)	6.34	miRecords	Experimentally Observed	DRD3	Breast Cancer Regulation by Stathmin1,cAMP-mediated signaling,CREB Signaling in Neurons,Dopamine Receptor Signaling,Dopamine-DARPP32 Feedback in cAMP Signaling,FAK Signaling,G-Protein Coupled Receptor Signaling,Gαi Signaling,Phagosome Formation,S100 Family Signaling Pathway
let-7a-5p ( w/seed GAGGUAG)	6.34	TarBase	Experimentally Observed	DSP	ILK Signaling
let-7a-5p ( w/seed GAGGUAG)	6.34	Ingenuity Expert Findings	Experimentally Observed	Dst
let-7a-5p ( w/seed GAGGUAG)	6.34	TarBase	Experimentally Observed	DUSP12	3-phosphoinositide Biosynthesis,3-phosphoinositide Degradation,D-myo-inositol (1,4,5,6)-Tetrakisphosphate Biosynthesis,D-myo-inositol (3,4,5,6)-tetrakisphosphate Biosynthesis,D-myo-inositol-5-phosphate Metabolism,Protein Kinase A Signaling,Superpathway of Inositol Phosphate Compounds
let-7a-5p ( w/seed GAGGUAG)	6.34	TarBase	Experimentally Observed	DUSP23	3-phosphoinositide Biosynthesis,3-phosphoinositide Degradation,D-myo-inositol (1,4,5,6)-Tetrakisphosphate Biosynthesis,D-myo-inositol (3,4,5,6)-tetrakisphosphate Biosynthesis,D-myo-inositol-5-phosphate Metabolism,Superpathway of Inositol Phosphate Compounds
let-7a-5p ( w/seed GAGGUAG)	6.34	miRecords	Experimentally Observed	EIF3J	EIF2 Signaling,mTOR Signaling,Regulation of eIF4 and p70S6K Signaling
let-7a-5p ( w/seed GAGGUAG)	6.34	TargetScan Mouse,TargetScan Human,miRecords	Experimentally Observed,Moderate (predicted)	EIF4G2	EIF2 Signaling,Insulin Secretion Signaling Pathway,mTOR Signaling,Regulation of eIF4 and p70S6K Signaling
let-7a-5p ( w/seed GAGGUAG)	6.34	TarBase	Experimentally Observed	F2	Actin Cytoskeleton Signaling,Acute Phase Response Signaling,Clathrin-mediated Endocytosis Signaling,Coagulation System,Extrinsic Prothrombin Activation Pathway,Gα12/13 Signaling,Intrinsic Prothrombin Activation Pathway,p70S6K Signaling,Pulmonary Fibrosis Idiopathic Signaling Pathway,Role of Tissue Factor in Cancer,Thrombin Signaling,Wound Healing Signaling Pathway
let-7a-5p ( w/seed GAGGUAG)	6.34	TarBase	Experimentally Observed	FADS2	Oleate Biosynthesis II (Animals),γ-linolenate Biosynthesis II (Animals)
let-7a-5p ( w/seed GAGGUAG)	6.34	miRecords	Experimentally Observed	FANCD2	ATM Signaling,Ferroptosis Signaling Pathway,Hereditary Breast Cancer Signaling,Molecular Mechanisms of Cancer,Role of BRCA1 in DNA Damage Response
let-7a-5p ( w/seed GAGGUAG)	6.34	TargetScan Mouse,TarBase,TargetScan Human	Experimentally Observed,High (predicted),Moderate (predicted)	FNDC3A
let-7a-5p ( w/seed GAGGUAG)	6.34	TarBase	Experimentally Observed	GAK	Clathrin-mediated Endocytosis Signaling
let-7a-5p ( w/seed GAGGUAG)	6.34	TarBase,TargetScan Human	Experimentally Observed,High (predicted)	GEMIN7
let-7a-5p ( w/seed GAGGUAG)	6.34	TargetScan Mouse,TarBase,TargetScan Human	Experimentally Observed,Moderate (predicted)	GRPEL2
let-7a-5p ( w/seed GAGGUAG)	6.34	TarBase	Experimentally Observed	GTPBP3
let-7a-5p ( w/seed GAGGUAG)	6.34	TarBase	Experimentally Observed	GYS1	AMPK Signaling,Glycogen Biosynthesis II (from UDP-D-Glucose),Gαq Signaling,Insulin Receptor Signaling,PI3K/AKT Signaling,Protein Kinase A Signaling,α-Adrenergic Signaling
let-7a-5p ( w/seed GAGGUAG)	6.34	TargetScan Mouse,TarBase,TargetScan Human	Experimentally Observed,High (predicted),Moderate (predicted)	HMGA1	iNOS Signaling
let-7a-5p ( w/seed GAGGUAG)	6.34	TargetScan Mouse,Ingenuity Expert Findings	Experimentally Observed,High (predicted)	Hmga2
let-7a-5p ( w/seed GAGGUAG)	6.34	Ingenuity Expert Findings,TarBase,TargetScan Human,miRecords	Experimentally Observed,High (predicted)	HMGA2	Regulation Of The Epithelial Mesenchymal Transition By Growth Factors Pathway,Regulation of the Epithelial-Mesenchymal Transition Pathway
let-7a-5p ( w/seed GAGGUAG)	6.34	miRecords	Experimentally Observed	HMOX1	Acute Phase Response Signaling,Antioxidant Action of Vitamin C,Choline Biosynthesis III,CTLA4 Signaling in Cytotoxic T Lymphocytes,DHCR24 Signaling Pathway,Endothelin-1 Signaling,Fcγ Receptor-mediated Phagocytosis in Macrophages and Monocytes,Ferroptosis Signaling Pathway,Gαq Signaling,Heme Degradation,HIF1α Signaling,IL-10 Signaling,IL-8 Signaling,Iron homeostasis signaling pathway,MicroRNA Biog…
let-7a-5p ( w/seed GAGGUAG)	6.34	miRecords	Experimentally Observed	HYOU1
let-7a-5p ( w/seed GAGGUAG)	6.34	TarBase	Experimentally Observed	IFIT5
let-7a-5p ( w/seed GAGGUAG)	6.34	TarBase	Experimentally Observed	IFRD1
let-7a-5p ( w/seed GAGGUAG)	6.34	TargetScan Mouse,Ingenuity Expert Findings,TarBase,TargetScan Human,miRecords	Experimentally Observed,High (predicted),Moderate (predicted)	IGF2BP1	Role of OCT4 in Mammalian Embryonic Stem Cell Pluripotency
let-7a-5p ( w/seed GAGGUAG)	6.34	TargetScan Mouse,Ingenuity Expert Findings,TargetScan Human	Experimentally Observed,High (predicted)	IGF2BP2
let-7a-5p ( w/seed GAGGUAG)	6.34	TargetScan Mouse,Ingenuity Expert Findings,TargetScan Human	Experimentally Observed,High (predicted)	IGF2BP3
let-7a-5p ( w/seed GAGGUAG)	6.34	TarBase	Experimentally Observed	IPO4
let-7a-5p ( w/seed GAGGUAG)	6.34	TargetScan Human,miRecords	Experimentally Observed,High (predicted)	ITGB3	Actin Cytoskeleton Signaling,Actin Nucleation by ARP-WASP Complex,Axonal Guidance Signaling,Cardiac Hypertrophy Signaling (Enhanced),Caveolar-mediated Endocytosis Signaling,CDC42 Signaling,Clathrin-mediated Endocytosis Signaling,Ephrin Receptor Signaling,ERK/MAPK Signaling,FAK Signaling,Glioma Invasiveness Signaling,GP6 Signaling Pathway,Hepatic Fibrosis Signaling Pathway,HER-2 Signaling in Breas…
let-7a-5p ( w/seed GAGGUAG)	6.34	miRecords	Experimentally Observed	KCNJ16	Dopamine-DARPP32 Feedback in cAMP Signaling,Neurovascular Coupling Signaling Pathway
let-7a-5p ( w/seed GAGGUAG)	6.34	TargetScan Mouse,TargetScan Human,miRecords	Experimentally Observed,High (predicted),Moderate (predicted)	KLK10	Intrinsic Prothrombin Activation Pathway,MSP-RON Signaling In Cancer Cells Pathway,MSP-RON Signaling In Macrophages Pathway,MSP-RON Signaling Pathway,Neuroprotective Role of THOP1 in Alzheimer's Disease,SPINK1 Pancreatic Cancer Pathway
let-7a-5p ( w/seed GAGGUAG)	6.34	TarBase,miRecords	Experimentally Observed	KRAS	14-3-3-mediated Signaling,Actin Cytoskeleton Signaling,Actin Nucleation by ARP-WASP Complex,Acute Myeloid Leukemia Signaling,Acute Phase Response Signaling,Adrenomedullin signaling pathway,Agrin Interactions at Neuromuscular Junction,Aldosterone Signaling in Epithelial Cells,Angiopoietin Signaling,Antiproliferative Role of Somatostatin Receptor 2,Apelin Endothelial Signaling Pathway,Apoptosis Sig…
let-7a-5p ( w/seed GAGGUAG)	6.34	miRecords	Experimentally Observed	KRT19	Glucocorticoid Receptor Signaling
let-7a-5p ( w/seed GAGGUAG)	6.34	Ingenuity Expert Findings	Experimentally Observed	LAMC1	Agrin Interactions at Neuromuscular Junction,CDK5 Signaling,GP6 Signaling Pathway,Myelination Signaling Pathway,Wound Healing Signaling Pathway
let-7a-5p ( w/seed GAGGUAG)	6.34	TargetScan Mouse,TarBase,TargetScan Human,miRecords	Experimentally Observed,High (predicted)	LIN28A	MicroRNA Biogenesis Signaling Pathway,Polyamine Regulation in Colon Cancer
let-7a-5p ( w/seed GAGGUAG)	6.34	Ingenuity Expert Findings	Experimentally Observed	LOXL2
let-7a-5p ( w/seed GAGGUAG)	6.34	TargetScan Mouse,Ingenuity Expert Findings,TargetScan Human	Experimentally Observed,Moderate (predicted)	LOXL4
let-7a-5p ( w/seed GAGGUAG)	6.34	TarBase,TargetScan Human	Experimentally Observed,High (predicted)	MARS2	tRNA Charging
let-7a-5p ( w/seed GAGGUAG)	6.34	TargetScan Human,miRecords	Experimentally Observed,Moderate (predicted)	MED28
let-7a-5p ( w/seed GAGGUAG)	6.34	TarBase	Experimentally Observed	MLLT1
let-7a-5p ( w/seed GAGGUAG)	6.34	TarBase,TargetScan Human	Experimentally Observed,Moderate (predicted)	MRM1
let-7a-5p ( w/seed GAGGUAG)	6.34	TarBase	Experimentally Observed	MRPS24
let-7a-5p ( w/seed GAGGUAG)	6.34	TarBase	Experimentally Observed	MRPS33
let-7a-5p ( w/seed GAGGUAG)	6.34	TargetScan Mouse,TarBase,TargetScan Human,miRecords	Experimentally Observed,Moderate (predicted)	MTPN
let-7a-5p ( w/seed GAGGUAG)	6.34	TarBase	Experimentally Observed	MTRR
let-7a-5p ( w/seed GAGGUAG)	6.34	Ingenuity Expert Findings,TarBase,miRecords	Experimentally Observed	MYC	Acute Myeloid Leukemia Signaling,Aryl Hydrocarbon Receptor Signaling,Autophagy,BAG2 Signaling Pathway,Bladder Cancer Signaling,Cardiac Hypertrophy Signaling (Enhanced),Cell Cycle: G1/S Checkpoint Regulation,Chaperone Mediated Autophagy Signaling Pathway,Chronic Myeloid Leukemia Signaling,Circadian Rhythm Signaling,Colorectal Cancer Metastasis Signaling,CSDE1 Signaling Pathway,DNA Methylation and …
let-7a-5p ( w/seed GAGGUAG)	6.34	TarBase	Experimentally Observed	NEDD4	Aldosterone Signaling in Epithelial Cells,IGF-1 Signaling,Mechanisms of Viral Exit from Host Cells,Protein Ubiquitination Pathway,RHOA Signaling,Signaling by Rho Family GTPases,Sirtuin Signaling Pathway,WNK Renal Signaling Pathway
let-7a-5p ( w/seed GAGGUAG)	6.34	TarBase,miRecords	Experimentally Observed	NF2	Epithelial Adherens Junction Signaling,Glioblastoma Multiforme Signaling,HIPPO signaling
let-7a-5p ( w/seed GAGGUAG)	6.34	Ingenuity Expert Findings	Experimentally Observed	NID1
let-7a-5p ( w/seed GAGGUAG)	6.34	TargetScan Mouse,Ingenuity Expert Findings,TargetScan Human	Experimentally Observed,Moderate (predicted)	NID2
let-7a-5p ( w/seed GAGGUAG)	6.34	TargetScan Mouse,TargetScan Human,miRecords	Experimentally Observed,High (predicted)	NRAS	14-3-3-mediated Signaling,Actin Cytoskeleton Signaling,Actin Nucleation by ARP-WASP Complex,Acute Myeloid Leukemia Signaling,Acute Phase Response Signaling,Adrenomedullin signaling pathway,Agrin Interactions at Neuromuscular Junction,Angiopoietin Signaling,Antiproliferative Role of Somatostatin Receptor 2,Apelin Endothelial Signaling Pathway,Apoptosis Signaling,Axonal Guidance Signaling,B Cell Re…
let-7a-5p ( w/seed GAGGUAG)	6.34	TarBase	Experimentally Observed	NXN	Antioxidant Action of Vitamin C,Thioredoxin Pathway,Vitamin-C Transport
let-7a-5p ( w/seed GAGGUAG)	6.34	TarBase	Experimentally Observed	OTULINL
let-7a-5p ( w/seed GAGGUAG)	6.34	Ingenuity Expert Findings	Experimentally Observed	P3H1
let-7a-5p ( w/seed GAGGUAG)	6.34	Ingenuity Expert Findings	Experimentally Observed	PDGFA	Actin Cytoskeleton Signaling,Atherosclerosis Signaling,Axonal Guidance Signaling,Clathrin-mediated Endocytosis Signaling,DHCR24 Signaling Pathway,Ephrin Receptor Signaling,Glioblastoma Multiforme Signaling,Glioma Signaling,Hepatic Fibrosis / Hepatic Stellate Cell Activation,Hepatic Fibrosis Signaling Pathway,Human Embryonic Stem Cell Pluripotency,IL-13 Signaling Pathway,Iron homeostasis signaling…
let-7a-5p ( w/seed GAGGUAG)	6.34	TargetScan Mouse,Ingenuity Expert Findings,TargetScan Human	Experimentally Observed,Moderate (predicted)	PDGFB	Actin Cytoskeleton Signaling,Atherosclerosis Signaling,Autophagy,Axonal Guidance Signaling,Breast Cancer Regulation by Stathmin1,Clathrin-mediated Endocytosis Signaling,CLEAR Signaling Pathway,CREB Signaling in Neurons,DHCR24 Signaling Pathway,Ephrin Receptor Signaling,Glioblastoma Multiforme Signaling,Glioma Signaling,Hepatic Fibrosis / Hepatic Stellate Cell Activation,Hepatic Fibrosis Signaling…
let-7a-5p ( w/seed GAGGUAG)	6.34	TarBase,TargetScan Human	Experimentally Observed,High (predicted)	PGRMC1
let-7a-5p ( w/seed GAGGUAG)	6.34	Ingenuity Expert Findings	Experimentally Observed	PLEC
let-7a-5p ( w/seed GAGGUAG)	6.34	Ingenuity Expert Findings	Experimentally Observed	PLOD2
let-7a-5p ( w/seed GAGGUAG)	6.34	TarBase	Experimentally Observed	POLD2	NER (Nucleotide Excision Repair, Enhanced Pathway)
let-7a-5p ( w/seed GAGGUAG)	6.34	TarBase	Experimentally Observed	POLR2C	Androgen Signaling,Assembly of RNA Polymerase II Complex,CREB Signaling in Neurons,Glucocorticoid Receptor Signaling,Hereditary Breast Cancer Signaling,Huntington's Disease Signaling,MicroRNA Biogenesis Signaling Pathway,NAD Signaling Pathway,NER (Nucleotide Excision Repair, Enhanced Pathway),Nucleotide Excision Repair Pathway
let-7a-5p ( w/seed GAGGUAG)	6.34	TarBase	Experimentally Observed	POM121/POM121C	HER-2 Signaling in Breast Cancer,MicroRNA Biogenesis Signaling Pathway
let-7a-5p ( w/seed GAGGUAG)	6.34	TarBase	Experimentally Observed	PPP1R7	3-phosphoinositide Biosynthesis,3-phosphoinositide Degradation,Breast Cancer Regulation by Stathmin1,Cardiac β-adrenergic Signaling,CDK5 Signaling,D-myo-inositol (1,4,5,6)-Tetrakisphosphate Biosynthesis,D-myo-inositol (3,4,5,6)-tetrakisphosphate Biosynthesis,D-myo-inositol-5-phosphate Metabolism,Dopamine Receptor Signaling,Dopamine-DARPP32 Feedback in cAMP Signaling,ERK/MAPK Signaling,HIPPO signa…
let-7a-5p ( w/seed GAGGUAG)	6.34	Ingenuity Expert Findings,TargetScan Human,miRecords	Experimentally Observed,Moderate (predicted)	PRDM1	IL-10 Signaling,Pathogen Induced Cytokine Storm Signaling Pathway,T Cell Exhaustion Signaling Pathway
let-7a-5p ( w/seed GAGGUAG)	6.34	TarBase	Experimentally Observed	PRIM1	Cell Cycle Control of Chromosomal Replication,NER (Nucleotide Excision Repair, Enhanced Pathway)
let-7a-5p ( w/seed GAGGUAG)	6.34	TarBase	Experimentally Observed	PRRC2A
let-7a-5p ( w/seed GAGGUAG)	6.34	TarBase	Experimentally Observed	PTGS2	Activin Inhibin Signaling Pathway,Cancer Drug Resistance By Drug Efflux,Cardiac Hypertrophy Signaling (Enhanced),CD40 Signaling,CDX Gastrointestinal Cancer Signaling Pathway,Cholecystokinin/Gastrin-mediated Signaling,Colorectal Cancer Metastasis Signaling,Coronavirus Pathogenesis Pathway,Corticotropin Releasing Hormone Signaling,Eicosanoid Signaling,Endocannabinoid Neuronal Synapse Pathway,Endoth…
let-7a-5p ( w/seed GAGGUAG)	6.34	TargetScan Mouse,TarBase,TargetScan Human	Experimentally Observed,High (predicted),Moderate (predicted)	PXDN
let-7a-5p ( w/seed GAGGUAG)	6.34	miRecords	Experimentally Observed	RABGAP1L
let-7a-5p ( w/seed GAGGUAG)	6.34	Ingenuity Expert Findings	Experimentally Observed	RAS	14-3-3-mediated Signaling,Actin Cytoskeleton Signaling,Actin Nucleation by ARP-WASP Complex,Acute Myeloid Leukemia Signaling,Acute Phase Response Signaling,Adrenomedullin signaling pathway,Agrin Interactions at Neuromuscular Junction,Angiopoietin Signaling,Antiproliferative Role of Somatostatin Receptor 2,Apelin Endothelial Signaling Pathway,Apoptosis Signaling,Axonal Guidance Signaling,B Cell Re…
let-7a-5p ( w/seed GAGGUAG)	6.34	TargetScan Mouse,TarBase	Experimentally Observed,Moderate (predicted)	RBM19
let-7a-5p ( w/seed GAGGUAG)	6.34	TargetScan Mouse,TarBase,TargetScan Human	Experimentally Observed,High (predicted)	RDH10	RAR Activation,Retinoate Biosynthesis I,Retinol Biosynthesis,The Visual Cycle
let-7a-5p ( w/seed GAGGUAG)	6.34	TarBase	Experimentally Observed	RHOB	Actin Nucleation by ARP-WASP Complex,Cardiac Hypertrophy Signaling,Cholecystokinin/Gastrin-mediated Signaling,Colorectal Cancer Metastasis Signaling,CXCR4 Signaling,Germ Cell-Sertoli Cell Junction Signaling,Glioblastoma Multiforme Signaling,Glioma Invasiveness Signaling,Gαq Signaling,Hepatic Fibrosis Signaling Pathway,HMGB1 Signaling,IL-8 Signaling,ILK Signaling,Integrin Signaling,Molecular Mecha…
let-7a-5p ( w/seed GAGGUAG)	6.34	TarBase	Experimentally Observed	RHOG	Actin Nucleation by ARP-WASP Complex,Cardiac Hypertrophy Signaling,Cholecystokinin/Gastrin-mediated Signaling,Colorectal Cancer Metastasis Signaling,CXCR4 Signaling,Germ Cell-Sertoli Cell Junction Signaling,Glioblastoma Multiforme Signaling,Glioma Invasiveness Signaling,GP6 Signaling Pathway,Gαq Signaling,Hepatic Fibrosis Signaling Pathway,HMGB1 Signaling,IL-8 Signaling,ILK Signaling,Integrin Sig…
let-7a-5p ( w/seed GAGGUAG)	6.34	TarBase	Experimentally Observed	RPP38
let-7a-5p ( w/seed GAGGUAG)	6.34	TarBase	Experimentally Observed	RRP8
let-7a-5p ( w/seed GAGGUAG)	6.34	TargetScan Mouse,TargetScan Human,miRecords	Experimentally Observed,Moderate (predicted)	RTCA
let-7a-5p ( w/seed GAGGUAG)	6.34	TarBase	Experimentally Observed	SCYL1
let-7a-5p ( w/seed GAGGUAG)	6.34	miRecords	Experimentally Observed	SEPTIN3	RHOA Signaling,Signaling by Rho Family GTPases
let-7a-5p ( w/seed GAGGUAG)	6.34	TargetScan Mouse,TarBase	Experimentally Observed,High (predicted)	SIGMAR1	Coronavirus Pathogenesis Pathway,Opioid Signaling Pathway
let-7a-5p ( w/seed GAGGUAG)	6.34	TarBase,TargetScan Human	Experimentally Observed,Moderate (predicted)	SLC1A4	Glutamate Receptor Signaling,Tumor Microenvironment Pathway
let-7a-5p ( w/seed GAGGUAG)	6.34	TarBase	Experimentally Observed	SLC25A1
let-7a-5p ( w/seed GAGGUAG)	6.34	TarBase	Experimentally Observed	SLC25A13	Induction of Apoptosis by HIV1,Necroptosis Signaling Pathway
let-7a-5p ( w/seed GAGGUAG)	6.34	TargetScan Mouse,TarBase,TargetScan Human	Experimentally Observed,High (predicted),Moderate (predicted)	SLC25A24
let-7a-5p ( w/seed GAGGUAG)	6.34	TarBase,TargetScan Human	Experimentally Observed,Moderate (predicted)	SLC25A32
let-7a-5p ( w/seed GAGGUAG)	6.34	TarBase	Experimentally Observed	SLC38A1	Ferroptosis Signaling Pathway,Glutamate Receptor Signaling
let-7a-5p ( w/seed GAGGUAG)	6.34	TarBase,TargetScan Human,miRecords	Experimentally Observed,High (predicted)	SMC1A	ATM Signaling,Kinetochore Metaphase Signaling Pathway,Mitotic Roles of Polo-Like Kinase
let-7a-5p ( w/seed GAGGUAG)	6.34	miRecords	Experimentally Observed	SMOX	Dopamine Degradation,Dopamine Receptor Signaling,LPS/IL-1 Mediated Inhibition of RXR Function,Melatonin Degradation II,Noradrenaline and Adrenaline Degradation,Phenylalanine Degradation IV (Mammalian, via Side Chain),Polyamine Regulation in Colon Cancer,Putrescine Degradation III,Serotonin Degradation,Serotonin Receptor Signaling,Spermine and Spermidine Degradation I,Superpathway of Melatonin Deg…
let-7a-5p ( w/seed GAGGUAG)	6.34	TargetScan Mouse,TarBase,TargetScan Human	Experimentally Observed,Moderate (predicted)	SNAP23	SNARE Signaling Pathway
let-7a-5p ( w/seed GAGGUAG)	6.34	Ingenuity Expert Findings	Experimentally Observed	SPARC
let-7a-5p ( w/seed GAGGUAG)	6.34	TargetScan Mouse,TarBase	Experimentally Observed,Moderate (predicted)	SPCS3	Insulin Secretion Signaling Pathway
let-7a-5p ( w/seed GAGGUAG)	6.34	TargetScan Mouse,TarBase,TargetScan Human	Experimentally Observed,High (predicted)	SPRYD4
let-7a-5p ( w/seed GAGGUAG)	6.34	TarBase	Experimentally Observed	SYPL1
let-7a-5p ( w/seed GAGGUAG)	6.34	TargetScan Mouse,TarBase	Experimentally Observed,Moderate (predicted)	TAF9B	Androgen Signaling,Assembly of RNA Polymerase II Complex,Glucocorticoid Receptor Signaling,Huntington's Disease Signaling
let-7a-5p ( w/seed GAGGUAG)	6.34	miRecords	Experimentally Observed	TAGLN	ABRA Signaling Pathway
let-7a-5p ( w/seed GAGGUAG)	6.34	TargetScan Mouse,Ingenuity Expert Findings,TargetScan Human,miRecords	Experimentally Observed,High (predicted)	TGFBR1	Antiproliferative Role of TOB in T Cell Signaling,Cardiac Hypertrophy Signaling,Cardiac Hypertrophy Signaling (Enhanced),Chronic Myeloid Leukemia Signaling,CLEAR Signaling Pathway,Colorectal Cancer Metastasis Signaling,Coronavirus Pathogenesis Pathway,CREB Signaling in Neurons,Epithelial Adherens Junction Signaling,Factors Promoting Cardiogenesis in Vertebrates,FAK Signaling,FAT10 Cancer Signalin…
let-7a-5p ( w/seed GAGGUAG)	6.34	Ingenuity Expert Findings	Experimentally Observed	TGFBR2	Antiproliferative Role of TOB in T Cell Signaling,Cardiac Hypertrophy Signaling,Cardiac Hypertrophy Signaling (Enhanced),Chronic Myeloid Leukemia Signaling,CLEAR Signaling Pathway,Colorectal Cancer Metastasis Signaling,Coronavirus Pathogenesis Pathway,CREB Signaling in Neurons,Epithelial Adherens Junction Signaling,Factors Promoting Cardiogenesis in Vertebrates,FAK Signaling,FAT10 Cancer Signalin…
let-7a-5p ( w/seed GAGGUAG)	6.34	TargetScan Mouse,TarBase,TargetScan Human	Experimentally Observed,Moderate (predicted)	THBS1	Bladder Cancer Signaling,IL-12 Signaling and Production in Macrophages,Inhibition of Angiogenesis by TSP1,Macrophage Alternative Activation Signaling Pathway,p53 Signaling,Pulmonary Fibrosis Idiopathic Signaling Pathway,Pulmonary Healing Signaling Pathway,Ribonucleotide Reductase Signaling Pathway,Synaptogenesis Signaling Pathway
let-7a-5p ( w/seed GAGGUAG)	6.34	miRecords	Experimentally Observed	TLR4	Activin Inhibin Signaling Pathway,Altered T Cell and B Cell Signaling in Rheumatoid Arthritis,Autophagy,CLEAR Signaling Pathway,Colorectal Cancer Metastasis Signaling,Communication between Innate and Adaptive Immune Cells,Crosstalk between Dendritic Cells and Natural Killer Cells,Dendritic Cell Maturation,Hepatic Cholestasis,Hepatic Fibrosis / Hepatic Stellate Cell Activation,Hepatic Fibrosis Sig…
let-7a-5p ( w/seed GAGGUAG)	6.34	Ingenuity Expert Findings	Experimentally Observed	Tpm1	ABRA Signaling Pathway,Calcium Signaling,S100 Family Signaling Pathway
let-7a-5p ( w/seed GAGGUAG)	6.34	TarBase,TargetScan Human	Experimentally Observed,High (predicted)	TPM2	ABRA Signaling Pathway,Calcium Signaling,S100 Family Signaling Pathway
let-7a-5p ( w/seed GAGGUAG)	6.34	TargetScan Mouse,TarBase,TargetScan Human,miRecords	Experimentally Observed,High (predicted)	TRIM71
let-7a-5p ( w/seed GAGGUAG)	6.34	TarBase	Experimentally Observed	TRMT1
let-7a-5p ( w/seed GAGGUAG)	6.34	TarBase	Experimentally Observed	TTC9C
let-7a-5p ( w/seed GAGGUAG)	6.34	TargetScan Mouse,miRecords	Experimentally Observed,Moderate (predicted)	TUSC2
let-7a-5p ( w/seed GAGGUAG)	6.34	TarBase	Experimentally Observed	TYMS	dTMP De Novo Biosynthesis,ID1 Signaling Pathway,Pyrimidine Deoxyribonucleotides De Novo Biosynthesis I
let-7a-5p ( w/seed GAGGUAG)	6.34	TarBase	Experimentally Observed	UGT8	Xenobiotic Metabolism CAR Signaling Pathway,Xenobiotic Metabolism General Signaling Pathway,Xenobiotic Metabolism PXR Signaling Pathway,Xenobiotic Metabolism Signaling
let-7a-5p ( w/seed GAGGUAG)	6.34	TarBase	Experimentally Observed	UHRF1	DNA Methylation and Transcriptional Repression Signaling
let-7a-5p ( w/seed GAGGUAG)	6.34	Ingenuity Expert Findings	Experimentally Observed	VCAN	Semaphorin Neuronal Repulsive Signaling Pathway
let-7a-5p ( w/seed GAGGUAG)	6.34	miRecords	Experimentally Observed	VIM	14-3-3-mediated Signaling,CSDE1 Signaling Pathway,Endocannabinoid Cancer Inhibition Pathway,HIF1α Signaling,HOTAIR Regulatory Pathway,ID1 Signaling Pathway,ILK Signaling,MSP-RON Signaling In Cancer Cells Pathway,Pulmonary Fibrosis Idiopathic Signaling Pathway,Regulation Of The Epithelial Mesenchymal Transition By Growth Factors Pathway,Signaling by Rho Family GTPases,Wound Healing Signaling Pathw…
let-7a-5p ( w/seed GAGGUAG)	6.34	TarBase	Experimentally Observed	VPS39	Autophagy,Phagosome Maturation
let-7a-5p ( w/seed GAGGUAG)	6.34	miRecords	Experimentally Observed	WNT1	Axonal Guidance Signaling,Basal Cell Carcinoma Signaling,Cardiac Hypertrophy Signaling (Enhanced),CDX Gastrointestinal Cancer Signaling Pathway,Chronic Myeloid Leukemia Signaling,Colorectal Cancer Metastasis Signaling,Erythropoietin Signaling Pathway,Factors Promoting Cardiogenesis in Vertebrates,Glioblastoma Multiforme Signaling,Hepatic Fibrosis Signaling Pathway,HOTAIR Regulatory Pathway,Human …
miR-17-5p ( w/seed AAAGUGC)	5.63	TargetScan Mouse,Ingenuity Expert Findings,TargetScan Human,miRecords	Experimentally Observed,Moderate (predicted)	APP	Amyloid Processing,Chaperone Mediated Autophagy Signaling Pathway,DHCR24 Signaling Pathway,Docosahexaenoic Acid (DHA) Signaling,ID1 Signaling Pathway,Mitochondrial Dysfunction,Neuroinflammation Signaling Pathway,Neuroprotective Role of THOP1 in Alzheimer's Disease,Neurovascular Coupling Signaling Pathway,Reelin Signaling in Neurons,S100 Family Signaling Pathway,Serotonin Receptor Signaling,Sirtui…
miR-17-5p ( w/seed AAAGUGC)	5.63	TargetScan Mouse,TarBase,TargetScan Human,miRecords	Experimentally Observed,High (predicted)	ARID4B	DNA Methylation and Transcriptional Repression Signaling
miR-17-5p ( w/seed AAAGUGC)	5.63	TargetScan Mouse,Ingenuity Expert Findings,TargetScan Human	Experimentally Observed,High (predicted),Moderate (predicted)	BAMBI	Activin Inhibin Signaling Pathway,Hepatic Fibrosis / Hepatic Stellate Cell Activation,Hepatic Fibrosis Signaling Pathway
miR-17-5p ( w/seed AAAGUGC)	5.63	miRecords	Experimentally Observed	BCL2	Adrenomedullin signaling pathway,Amyotrophic Lateral Sclerosis Signaling,Apoptosis Signaling,Autophagy,BEX2 Signaling Pathway,Ceramide Signaling,Chronic Myeloid Leukemia Signaling,Coronavirus Pathogenesis Pathway,Cytotoxic T Lymphocyte-mediated Apoptosis of Target Cells,Death Receptor Signaling,Dilated Cardiomyopathy Signaling Pathway,DNA damage-induced 14-3-3σ Signaling,Docosahexaenoic Acid (DHA…
miR-17-5p ( w/seed AAAGUGC)	5.63	Ingenuity Expert Findings,miRecords	Experimentally Observed	BCL2L11	Apoptosis Signaling,Chronic Myeloid Leukemia Signaling,Coronavirus Pathogenesis Pathway,Glucocorticoid Receptor Signaling,HER-2 Signaling in Breast Cancer,Molecular Mechanisms of Cancer,MYC Mediated Apoptosis Signaling,Polyamine Regulation in Colon Cancer,PTEN Signaling,Sirtuin Signaling Pathway,Systemic Lupus Erythematosus In B Cell Signaling Pathway
miR-17-5p ( w/seed AAAGUGC)	5.63	Ingenuity Expert Findings	Experimentally Observed	BLACAT1
miR-17-5p ( w/seed AAAGUGC)	5.63	TargetScan Mouse,TargetScan Human,miRecords	Experimentally Observed,High (predicted),Moderate (predicted)	BMPR2	Adipogenesis pathway,BMP signaling pathway,Cardiac Hypertrophy Signaling (Enhanced),Cardiomyocyte Differentiation via BMP Receptors,CLEAR Signaling Pathway,CREB Signaling in Neurons,Epithelial Adherens Junction Signaling,Factors Promoting Cardiogenesis in Vertebrates,FAK Signaling,FAT10 Cancer Signaling Pathway,Hepatic Fibrosis Signaling Pathway,Human Embryonic Stem Cell Pluripotency,ID1 Signalin…
miR-17-5p ( w/seed AAAGUGC)	5.63	TargetScan Mouse,Ingenuity Expert Findings,TargetScan Human	Experimentally Observed,Moderate (predicted)	BNIP2
miR-17-5p ( w/seed AAAGUGC)	5.63	Ingenuity Expert Findings	Experimentally Observed	CAMTA1
miR-17-5p ( w/seed AAAGUGC)	5.63	TargetScan Human,miRecords	Experimentally Observed,Moderate (predicted)	CCND1	Acute Myeloid Leukemia Signaling,AMPK Signaling,Androgen Signaling,Aryl Hydrocarbon Receptor Signaling,BEX2 Signaling Pathway,Bladder Cancer Signaling,Breast Cancer Regulation by Stathmin1,CDX Gastrointestinal Cancer Signaling Pathway,Cell Cycle Regulation by BTG Family Proteins,Cell Cycle: G1/S Checkpoint Regulation,Chaperone Mediated Autophagy Signaling Pathway,Chronic Myeloid Leukemia Signalin…
miR-17-5p ( w/seed AAAGUGC)	5.63	TargetScan Mouse,Ingenuity Expert Findings,TarBase,TargetScan Human,miRecords	Experimentally Observed,High (predicted),Moderate (predicted)	CDKN1A	Activin Inhibin Signaling Pathway,AMPK Signaling,Antiproliferative Role of Somatostatin Receptor 2,Aryl Hydrocarbon Receptor Signaling,ATM Signaling,BAG2 Signaling Pathway,BEX2 Signaling Pathway,Bladder Cancer Signaling,Cell Cycle: G1/S Checkpoint Regulation,Cell Cycle: G2/M DNA Damage Checkpoint Regulation,Chronic Myeloid Leukemia Signaling,Cyclins and Cell Cycle Regulation,DNA damage-induced 14…
miR-17-5p ( w/seed AAAGUGC)	5.63	TargetScan Mouse,Ingenuity Expert Findings	Experimentally Observed,Moderate (predicted)	CREB1	AMPK Signaling,ATM Signaling,Autophagy,B Cell Receptor Signaling,BMP signaling pathway,Breast Cancer Regulation by Stathmin1,Calcium Signaling,cAMP-mediated signaling,Cardiac Hypertrophy Signaling,Circadian Rhythm Signaling,CLEAR Signaling Pathway,Corticotropin Releasing Hormone Signaling,CREB Signaling in Neurons,Dendritic Cell Maturation,Dopamine-DARPP32 Feedback in cAMP Signaling,Endocannabino…
miR-17-5p ( w/seed AAAGUGC)	5.63	TargetScan Mouse,Ingenuity Expert Findings,TargetScan Human	Experimentally Observed,Moderate (predicted)	CRIM1
miR-17-5p ( w/seed AAAGUGC)	5.63	TargetScan Human,miRecords	Experimentally Observed,High (predicted)	CXCL8	Agranulocyte Adhesion and Diapedesis,Airway Inflammation in Asthma,Airway Pathology in Chronic Obstructive Pulmonary Disease,Atherosclerosis Signaling,Bladder Cancer Signaling,Cardiac Hypertrophy Signaling (Enhanced),CDX Gastrointestinal Cancer Signaling Pathway,Communication between Innate and Adaptive Immune Cells,Coronavirus Pathogenesis Pathway,Erythropoietin Signaling Pathway,Glucocorticoid …
miR-17-5p ( w/seed AAAGUGC)	5.63	TargetScan Mouse,Ingenuity Expert Findings,TarBase,TargetScan Human,miRecords	Experimentally Observed,High (predicted),Moderate (predicted)	E2F1	Aryl Hydrocarbon Receptor Signaling,Autophagy,BER (Base Excision Repair) Pathway,Bladder Cancer Signaling,Breast Cancer Regulation by Stathmin1,Cell Cycle Regulation by BTG Family Proteins,Cell Cycle: G1/S Checkpoint Regulation,Chronic Myeloid Leukemia Signaling,Coronavirus Pathogenesis Pathway,Cyclins and Cell Cycle Regulation,DNA damage-induced 14-3-3σ Signaling,DNA Methylation and Transcriptio…
miR-17-5p ( w/seed AAAGUGC)	5.63	Ingenuity Expert Findings,TargetScan Human	Experimentally Observed,Moderate (predicted)	E2F2	Bladder Cancer Signaling,Breast Cancer Regulation by Stathmin1,Cell Cycle Regulation by BTG Family Proteins,Cell Cycle: G1/S Checkpoint Regulation,Chronic Myeloid Leukemia Signaling,Coronavirus Pathogenesis Pathway,Cyclins and Cell Cycle Regulation,DNA Methylation and Transcriptional Repression Signaling,Estrogen-mediated S-phase Entry,Glioblastoma Multiforme Signaling,Glioma Signaling,Molecular …
miR-17-5p ( w/seed AAAGUGC)	5.63	Ingenuity Expert Findings	Experimentally Observed	E2F3	Bladder Cancer Signaling,Breast Cancer Regulation by Stathmin1,Cell Cycle Regulation by BTG Family Proteins,Cell Cycle: G1/S Checkpoint Regulation,Chronic Myeloid Leukemia Signaling,Coronavirus Pathogenesis Pathway,Cyclins and Cell Cycle Regulation,DNA Methylation and Transcriptional Repression Signaling,Estrogen-mediated S-phase Entry,Glioblastoma Multiforme Signaling,Glioma Signaling,Molecular …
miR-17-5p ( w/seed AAAGUGC)	5.63	Ingenuity Expert Findings,TargetScan Human	Experimentally Observed,Moderate (predicted)	EGR2	Adipogenesis pathway,Myelination Signaling Pathway
miR-17-5p ( w/seed AAAGUGC)	5.63	TargetScan Human,miRecords	Experimentally Observed,Moderate (predicted)	ESR1	Aryl Hydrocarbon Receptor Signaling,DHCR24 Signaling Pathway,eNOS Signaling,ERK/MAPK Signaling,Estrogen Receptor Signaling,Estrogen-Dependent Breast Cancer Signaling,Estrogen-mediated S-phase Entry,Glucocorticoid Receptor Signaling,Hepatic Cholestasis,HOTAIR Regulatory Pathway,MicroRNA Biogenesis Signaling Pathway,RHOGDI Signaling,Ribonucleotide Reductase Signaling Pathway,S100 Family Signaling P…
miR-17-5p ( w/seed AAAGUGC)	5.63	Ingenuity Expert Findings,TargetScan Human	Experimentally Observed,High (predicted)	HBP1	Senescence Pathway
miR-17-5p ( w/seed AAAGUGC)	5.63	TarBase,miRecords	Experimentally Observed	HIPK3
miR-17-5p ( w/seed AAAGUGC)	5.63	miRecords	Experimentally Observed	ITCH	Chaperone Mediated Autophagy Signaling Pathway,Chronic Myeloid Leukemia Signaling,HIPPO signaling
miR-17-5p ( w/seed AAAGUGC)	5.63	TargetScan Mouse,TargetScan Human,miRecords	Experimentally Observed,Moderate (predicted)	JAK1	CDX Gastrointestinal Cancer Signaling Pathway,CNTF Signaling,Colorectal Cancer Metastasis Signaling,Coronavirus Pathogenesis Pathway,EGF Signaling,Estrogen Receptor Signaling,Glucocorticoid Receptor Signaling,Hepatic Fibrosis Signaling Pathway,Human Embryonic Stem Cell Pluripotency,IGF-1 Signaling,IL-10 Signaling,IL-13 Signaling Pathway,IL-15 Production,IL-15 Signaling,IL-17 Signaling,IL-17A Sign…
miR-17-5p ( w/seed AAAGUGC)	5.63	TargetScan Mouse,TargetScan Human,miRecords	Experimentally Observed,Moderate (predicted)	MAP3K12	B Cell Receptor Signaling,Cardiac Hypertrophy Signaling,Cardiac Hypertrophy Signaling (Enhanced),CD27 Signaling in Lymphocytes,G-Protein Coupled Receptor Signaling,Germ Cell-Sertoli Cell Junction Signaling,GNRH Signaling,HGF Signaling,Natural Killer Cell Signaling,NGF Signaling,PKCθ Signaling in T Lymphocytes,Production of Nitric Oxide and Reactive Oxygen Species in Macrophages,RANK Signaling in …
miR-17-5p ( w/seed AAAGUGC)	5.63	miRecords	Experimentally Observed	MEF2D	ABRA Signaling Pathway,Apelin Endothelial Signaling Pathway,Calcium Signaling,Calcium-induced T Lymphocyte Apoptosis,Cardiac Hypertrophy Signaling,Cardiac Hypertrophy Signaling (Enhanced),Chaperone Mediated Autophagy Signaling Pathway,Cholecystokinin/Gastrin-mediated Signaling,Corticotropin Releasing Hormone Signaling,ERK5 Signaling,G-Protein Coupled Receptor Signaling,Gα12/13 Signaling,NUR77 Sig…
miR-17-5p ( w/seed AAAGUGC)	5.63	Ingenuity Expert Findings	Experimentally Observed	MICA	Crosstalk between Dendritic Cells and Natural Killer Cells,Natural Killer Cell Signaling
miR-17-5p ( w/seed AAAGUGC)	5.63	Ingenuity Expert Findings,TargetScan Human	Experimentally Observed,Moderate (predicted)	MMP3	Agranulocyte Adhesion and Diapedesis,Atherosclerosis Signaling,Axonal Guidance Signaling,Bladder Cancer Signaling,Chaperone Mediated Autophagy Signaling Pathway,Colorectal Cancer Metastasis Signaling,Estrogen Receptor Signaling,Glucocorticoid Receptor Signaling,Granulocyte Adhesion and Diapedesis,HIF1α Signaling,HOTAIR Regulatory Pathway,IL-17 Signaling,Inhibition of Matrix Metalloproteases,Leuko…
miR-17-5p ( w/seed AAAGUGC)	5.63	TarBase,miRecords	Experimentally Observed	MYLIP	LXR/RXR Activation
miR-17-5p ( w/seed AAAGUGC)	5.63	TarBase,TargetScan Human,miRecords	Experimentally Observed,Moderate (predicted)	NCOA3	Aryl Hydrocarbon Receptor Signaling,Estrogen Receptor Signaling,FAK Signaling,Glucocorticoid Receptor Signaling,Multiple Sclerosis Signaling Pathway,PFKFB4 Signaling Pathway,PPARα/RXRα Activation,Role of WNT/GSK-3β Signaling in the Pathogenesis of Influenza,TR/RXR Activation,VDR/RXR Activation
miR-17-5p ( w/seed AAAGUGC)	5.63	TargetScan Mouse,TargetScan Human,miRecords	Experimentally Observed,Moderate (predicted)	PAK5	Actin Cytoskeleton Signaling,Agrin Interactions at Neuromuscular Junction,Angiopoietin Signaling,Axonal Guidance Signaling,CCR3 Signaling in Eosinophils,CXCR4 Signaling,Ephrin Receptor Signaling,Epithelial Adherens Junction Signaling,ERBB Signaling,ERK/MAPK Signaling,FAK Signaling,G-Protein Coupled Receptor Signaling,Germ Cell-Sertoli Cell Junction Signaling,GNRH Signaling,Integrin Signaling,Mole…
miR-17-5p ( w/seed AAAGUGC)	5.63	TargetScan Mouse,Ingenuity Expert Findings,TargetScan Human	Experimentally Observed,High (predicted),Moderate (predicted)	PKD2
miR-17-5p ( w/seed AAAGUGC)	5.63	Ingenuity Expert Findings	Experimentally Observed	PPARG	Activin Inhibin Signaling Pathway,Adipogenesis pathway,Adrenomedullin signaling pathway,ERK/MAPK Signaling,FXR/RXR Activation,Glucocorticoid Receptor Signaling,Hepatic Fibrosis Signaling Pathway,IL-12 Signaling and Production in Macrophages,Macrophage Alternative Activation Signaling Pathway,Macrophage Classical Activation Signaling Pathway,Mitochondrial Dysfunction,Multiple Sclerosis Signaling P…
miR-17-5p ( w/seed AAAGUGC)	5.63	Ingenuity Expert Findings,TargetScan Human	Experimentally Observed,Moderate (predicted)	PTEN	3-phosphoinositide Biosynthesis,3-phosphoinositide Degradation,Autophagy,B Cell Receptor Signaling,BEX2 Signaling Pathway,Cancer Drug Resistance By Drug Efflux,Cardiac Hypertrophy Signaling (Enhanced),CDX Gastrointestinal Cancer Signaling Pathway,Chronic Myeloid Leukemia Signaling,CSDE1 Signaling Pathway,D-myo-inositol (1,3,4)-trisphosphate Biosynthesis,D-myo-inositol (1,4,5,6)-Tetrakisphosphate …
miR-17-5p ( w/seed AAAGUGC)	5.63	Ingenuity Expert Findings	Experimentally Observed	PURA
miR-17-5p ( w/seed AAAGUGC)	5.63	Ingenuity Expert Findings,TarBase,miRecords	Experimentally Observed	RB1	Adipogenesis pathway,Antiproliferative Role of TOB in T Cell Signaling,Aryl Hydrocarbon Receptor Signaling,Bladder Cancer Signaling,Cell Cycle Regulation by BTG Family Proteins,Cell Cycle: G1/S Checkpoint Regulation,Chronic Myeloid Leukemia Signaling,Coronavirus Pathogenesis Pathway,Cyclins and Cell Cycle Regulation,DNA Methylation and Transcriptional Repression Signaling,Estrogen-mediated S-phas…
miR-17-5p ( w/seed AAAGUGC)	5.63	TargetScan Mouse,TarBase,TargetScan Human,miRecords	Experimentally Observed,Moderate (predicted)	RBL2	Aryl Hydrocarbon Receptor Signaling,Bladder Cancer Signaling,Cell Cycle: G1/S Checkpoint Regulation,Chronic Myeloid Leukemia Signaling,Coronavirus Pathogenesis Pathway,Cyclins and Cell Cycle Regulation,DNA Methylation and Transcriptional Repression Signaling,Ferroptosis Signaling Pathway,Glioma Signaling,HER-2 Signaling in Breast Cancer,Molecular Mechanisms of Cancer,Necroptosis Signaling Pathway…
miR-17-5p ( w/seed AAAGUGC)	5.63	Ingenuity Expert Findings,miRecords	Experimentally Observed	RUNX1	Acute Myeloid Leukemia Signaling,GM-CSF Signaling,IL-23 Signaling Pathway,Th17 Activation Pathway
miR-17-5p ( w/seed AAAGUGC)	5.63	TargetScan Mouse,TargetScan Human,miRecords	Experimentally Observed,Moderate (predicted)	S1PR1	Breast Cancer Regulation by Stathmin1,cAMP-mediated signaling,Ceramide Signaling,CREB Signaling in Neurons,FAK Signaling,G-Protein Coupled Receptor Signaling,Gαi Signaling,Phagosome Formation,Role of Hypercytokinemia/hyperchemokinemia in the Pathogenesis of Influenza,S100 Family Signaling Pathway,Sphingosine-1-phosphate Signaling,Th1 and Th2 Activation Pathway,Th2 Pathway
miR-17-5p ( w/seed AAAGUGC)	5.63	TargetScan Mouse,Ingenuity Expert Findings,TargetScan Human,miRecords	Experimentally Observed,High (predicted),Moderate (predicted)	STAT3	Activin Inhibin Signaling Pathway,Acute Myeloid Leukemia Signaling,Acute Phase Response Signaling,BEX2 Signaling Pathway,Breast Cancer Regulation by Stathmin1,cAMP-mediated signaling,Cardiac Hypertrophy Signaling (Enhanced),CD40 Signaling,CDX Gastrointestinal Cancer Signaling Pathway,Chronic Myeloid Leukemia Signaling,CNTF Signaling,Colorectal Cancer Metastasis Signaling,Coronavirus Pathogenesis …
miR-17-5p ( w/seed AAAGUGC)	5.63	Ingenuity Expert Findings	Experimentally Observed	TBC1D2
miR-17-5p ( w/seed AAAGUGC)	5.63	TargetScan Mouse,Ingenuity Expert Findings,TarBase,TargetScan Human	Experimentally Observed,High (predicted),Moderate (predicted)	TGFBR2	Antiproliferative Role of TOB in T Cell Signaling,Cardiac Hypertrophy Signaling,Cardiac Hypertrophy Signaling (Enhanced),Chronic Myeloid Leukemia Signaling,CLEAR Signaling Pathway,Colorectal Cancer Metastasis Signaling,Coronavirus Pathogenesis Pathway,CREB Signaling in Neurons,Epithelial Adherens Junction Signaling,Factors Promoting Cardiogenesis in Vertebrates,FAK Signaling,FAT10 Cancer Signalin…
miR-17-5p ( w/seed AAAGUGC)	5.63	Ingenuity Expert Findings	Experimentally Observed	TLR7	Activin Inhibin Signaling Pathway,Altered T Cell and B Cell Signaling in Rheumatoid Arthritis,CLEAR Signaling Pathway,Colorectal Cancer Metastasis Signaling,Communication between Innate and Adaptive Immune Cells,Coronavirus Pathogenesis Pathway,Crosstalk between Dendritic Cells and Natural Killer Cells,Multiple Sclerosis Signaling Pathway,Neuroinflammation Signaling Pathway,Neutrophil Extracellul…
miR-17-5p ( w/seed AAAGUGC)	5.63	Ingenuity Expert Findings	Experimentally Observed	TNF	14-3-3-mediated Signaling,Activation of IRF by Cytosolic Pattern Recognition Receptors,Activin Inhibin Signaling Pathway,Acute Phase Response Signaling,Adipogenesis pathway,Adrenomedullin signaling pathway,Agranulocyte Adhesion and Diapedesis,Airway Pathology in Chronic Obstructive Pulmonary Disease,Allograft Rejection Signaling,Altered T Cell and B Cell Signaling in Rheumatoid Arthritis,Antioxid…
miR-17-5p ( w/seed AAAGUGC)	5.63	Ingenuity Expert Findings	Experimentally Observed	TP63	Calcium Signaling,p53 Signaling,S100 Family Signaling Pathway,Serotonin Receptor Signaling
miR-17-5p ( w/seed AAAGUGC)	5.63	TargetScan Mouse,miRecords	Experimentally Observed,Moderate (predicted)	TUSC2
miR-17-5p ( w/seed AAAGUGC)	5.63	miRecords	Experimentally Observed	VEGFA	ABRA Signaling Pathway,Amyotrophic Lateral Sclerosis Signaling,Autophagy,Axonal Guidance Signaling,BEX2 Signaling Pathway,Bladder Cancer Signaling,Breast Cancer Regulation by Stathmin1,Clathrin-mediated Endocytosis Signaling,CLEAR Signaling Pathway,Colorectal Cancer Metastasis Signaling,Corticotropin Releasing Hormone Signaling,CREB Signaling in Neurons,EIF2 Signaling,Endocannabinoid Cancer Inhib…
miR-17-5p ( w/seed AAAGUGC)	5.63	miRecords	Experimentally Observed	VIM	14-3-3-mediated Signaling,CSDE1 Signaling Pathway,Endocannabinoid Cancer Inhibition Pathway,HIF1α Signaling,HOTAIR Regulatory Pathway,ID1 Signaling Pathway,ILK Signaling,MSP-RON Signaling In Cancer Cells Pathway,Pulmonary Fibrosis Idiopathic Signaling Pathway,Regulation Of The Epithelial Mesenchymal Transition By Growth Factors Pathway,Signaling by Rho Family GTPases,Wound Healing Signaling Pathw…
miR-17-5p ( w/seed AAAGUGC)	5.63	TargetScan Mouse,TargetScan Human,miRecords	Experimentally Observed,High (predicted)	ZBTB7A
miR-23a-3p ( w/seed UCACAUU)	5.36	Ingenuity Expert Findings	Experimentally Observed	2700046G09Rik	Myelination Signaling Pathway
miR-23a-3p ( w/seed UCACAUU)	5.36	TarBase,miRecords	Experimentally Observed	ATAT1
miR-23a-3p ( w/seed UCACAUU)	5.36	TarBase,TargetScan Human,miRecords	Experimentally Observed,High (predicted)	CXCL12	Agranulocyte Adhesion and Diapedesis,Atherosclerosis Signaling,Axonal Guidance Signaling,Chemokine Signaling,CXCR4 Signaling,Ephrin B Signaling,Ephrin Receptor Signaling,Granulocyte Adhesion and Diapedesis,Leukocyte Extravasation Signaling,Neuroinflammation Signaling Pathway,Pathogen Induced Cytokine Storm Signaling Pathway,Pulmonary Fibrosis Idiopathic Signaling Pathway,Pulmonary Healing Signali…
miR-23a-3p ( w/seed UCACAUU)	5.36	TargetScan Mouse,Ingenuity Expert Findings,TargetScan Human	Experimentally Observed,Moderate (predicted)	FBXO32	Activin Inhibin Signaling Pathway,Estrogen Receptor Signaling
miR-23a-3p ( w/seed UCACAUU)	5.36	miRecords	Experimentally Observed	GATD3/LOC102724023
miR-23a-3p ( w/seed UCACAUU)	5.36	TarBase,miRecords	Experimentally Observed	HES1	Chronic Myeloid Leukemia Signaling,Estrogen Receptor Signaling,Notch Signaling,Osteoarthritis Pathway,Pulmonary Fibrosis Idiopathic Signaling Pathway,VDR/RXR Activation
miR-23a-3p ( w/seed UCACAUU)	5.36	Ingenuity Expert Findings	Experimentally Observed	HIF1AN	HIF1α Signaling,Hypoxia Signaling in the Cardiovascular System,White Adipose Tissue Browning Pathway
miR-23a-3p ( w/seed UCACAUU)	5.36	TargetScan Mouse,Ingenuity Expert Findings	Experimentally Observed,Moderate (predicted)	HOXA11
miR-23a-3p ( w/seed UCACAUU)	5.36	Ingenuity Expert Findings,TargetScan Human	Experimentally Observed,Moderate (predicted)	IL6R	Acute Phase Response Signaling,Cardiac Hypertrophy Signaling,Cardiac Hypertrophy Signaling (Enhanced),CDX Gastrointestinal Cancer Signaling Pathway,Colorectal Cancer Metastasis Signaling,FAK Signaling,Glucocorticoid Receptor Signaling,Hepatic Fibrosis / Hepatic Stellate Cell Activation,HIF1α Signaling,ID1 Signaling Pathway,IL-10 Signaling,IL-6 Signaling,Iron homeostasis signaling pathway,Neuroinf…
miR-23a-3p ( w/seed UCACAUU)	5.36	TargetScan Mouse,TargetScan Human,miRecords	Experimentally Observed,Moderate (predicted)	LMNB1	Granzyme A Signaling,Granzyme B Signaling,Mechanisms of Viral Exit from Host Cells,Myelination Signaling Pathway
miR-23a-3p ( w/seed UCACAUU)	5.36	miRecords	Experimentally Observed	MDH2	Aspartate Degradation II,Gluconeogenesis I,TCA Cycle II (Eukaryotic)
miR-23a-3p ( w/seed UCACAUU)	5.36	TargetScan Human,miRecords	Experimentally Observed,Moderate (predicted)	MET	Axonal Guidance Signaling,Clathrin-mediated Endocytosis Signaling,Epithelial Adherens Junction Signaling,FAK Signaling,FGF Signaling,Hepatic Fibrosis / Hepatic Stellate Cell Activation,HGF Signaling,HIF1α Signaling,HOTAIR Regulatory Pathway,IL-15 Production,IL-7 Signaling Pathway,Macropinocytosis Signaling,MSP-RON Signaling In Cancer Cells Pathway,Regulation Of The Epithelial Mesenchymal Transiti…
miR-23a-3p ( w/seed UCACAUU)	5.36	TarBase	Experimentally Observed	NOTCH1	Chronic Myeloid Leukemia Signaling,Epithelial Adherens Junction Signaling,Estrogen Receptor Signaling,Molecular Mechanisms of Cancer,Myelination Signaling Pathway,Notch Signaling,Osteoarthritis Pathway,Pancreatic Adenocarcinoma Signaling,Pulmonary Fibrosis Idiopathic Signaling Pathway,Pulmonary Healing Signaling Pathway,Regulation Of The Epithelial Mesenchymal Transition In Development Pathway,Re…
miR-23a-3p ( w/seed UCACAUU)	5.36	TargetScan Mouse,TargetScan Human,miRecords	Experimentally Observed,Moderate (predicted)	PLAU	Coagulation System,Glioma Invasiveness Signaling,Glucocorticoid Receptor Signaling,Multiple Sclerosis Signaling Pathway,Oncostatin M Signaling,Pulmonary Fibrosis Idiopathic Signaling Pathway,RAR Activation,Role Of Chondrocytes In Rheumatoid Arthritis Signaling Pathway,Tumor Microenvironment Pathway
miR-23a-3p ( w/seed UCACAUU)	5.36	TargetScan Mouse,TarBase,TargetScan Human,miRecords	Experimentally Observed,Moderate (predicted)	POU4F2
miR-23a-3p ( w/seed UCACAUU)	5.36	Ingenuity Expert Findings,TargetScan Human	Experimentally Observed,Moderate (predicted)	PTEN	3-phosphoinositide Biosynthesis,3-phosphoinositide Degradation,Autophagy,B Cell Receptor Signaling,BEX2 Signaling Pathway,Cancer Drug Resistance By Drug Efflux,Cardiac Hypertrophy Signaling (Enhanced),CDX Gastrointestinal Cancer Signaling Pathway,Chronic Myeloid Leukemia Signaling,CSDE1 Signaling Pathway,D-myo-inositol (1,3,4)-trisphosphate Biosynthesis,D-myo-inositol (1,4,5,6)-Tetrakisphosphate …
miR-23a-3p ( w/seed UCACAUU)	5.36	miRecords	Experimentally Observed	SEPTIN3	RHOA Signaling,Signaling by Rho Family GTPases
miR-23a-3p ( w/seed UCACAUU)	5.36	miRecords	Experimentally Observed	SMAD3	Activin Inhibin Signaling Pathway,Adipogenesis pathway,Androgen Signaling,Antiproliferative Role of TOB in T Cell Signaling,Apelin Endothelial Signaling Pathway,Cell Cycle: G1/S Checkpoint Regulation,Chronic Myeloid Leukemia Signaling,Colorectal Cancer Metastasis Signaling,Coronavirus Pathogenesis Pathway,FAT10 Cancer Signaling Pathway,GADD45 Signaling,Glucocorticoid Receptor Signaling,Hepatic Fi…
miR-23a-3p ( w/seed UCACAUU)	5.36	miRecords	Experimentally Observed	SMAD4	Activin Inhibin Signaling Pathway,Antiproliferative Role of TOB in T Cell Signaling,BMP signaling pathway,Cardiomyocyte Differentiation via BMP Receptors,CDX Gastrointestinal Cancer Signaling Pathway,Cell Cycle: G1/S Checkpoint Regulation,Chronic Myeloid Leukemia Signaling,Colorectal Cancer Metastasis Signaling,Coronavirus Pathogenesis Pathway,Factors Promoting Cardiogenesis in Vertebrates,FAT10 …
miR-23a-3p ( w/seed UCACAUU)	5.36	miRecords	Experimentally Observed	SMAD5	Activin Inhibin Signaling Pathway,Adipogenesis pathway,BMP signaling pathway,Cardiomyocyte Differentiation via BMP Receptors,Factors Promoting Cardiogenesis in Vertebrates,HIPPO signaling,Human Embryonic Stem Cell Pluripotency,ID1 Signaling Pathway,Iron homeostasis signaling pathway,MicroRNA Biogenesis Signaling Pathway,Molecular Mechanisms of Cancer,Mouse Embryonic Stem Cell Pluripotency,Myelina…
miR-23a-3p ( w/seed UCACAUU)	5.36	Ingenuity Expert Findings	Experimentally Observed	TMEM161B-DT
miR-23a-3p ( w/seed UCACAUU)	5.36	TargetScan Mouse,Ingenuity Expert Findings,TargetScan Human	Experimentally Observed,Moderate (predicted)	TNFAIP3	CD40 Signaling,NF-κB Signaling,NOD1/2 Signaling Pathway,TNFR1 Signaling,TNFR2 Signaling,Toll-like Receptor Signaling
miR-23a-3p ( w/seed UCACAUU)	5.36	TargetScan Mouse,Ingenuity Expert Findings,TargetScan Human,miRecords	Experimentally Observed,Moderate (predicted)	TRIM63	Activin Inhibin Signaling Pathway,Estrogen Receptor Signaling
miR-23a-3p ( w/seed UCACAUU)	5.36	Ingenuity Expert Findings	Experimentally Observed	TRPS1
miR-708-5p ( w/seed AGGAGCU)	5.07	Ingenuity Expert Findings,TargetScan Human	Experimentally Observed,Moderate (predicted)	MAD2L1	FAT10 Cancer Signaling Pathway,Kinetochore Metaphase Signaling Pathway
miR-182-5p ( w/seed UUGGCAA)	4.83	TargetScan Mouse,TargetScan Human,miRecords	Experimentally Observed,High (predicted)	ADCY6	Adrenomedullin signaling pathway,Apelin Adipocyte Signaling Pathway,Apelin Endothelial Signaling Pathway,cAMP-mediated signaling,Cardiac Hypertrophy Signaling,Cardiac Hypertrophy Signaling (Enhanced),Cardiac β-adrenergic Signaling,CDK5 Signaling,Cellular Effects of Sildenafil (Viagra),Circadian Rhythm Signaling,Colorectal Cancer Metastasis Signaling,Corticotropin Releasing Hormone Signaling,CREB …
miR-182-5p ( w/seed UUGGCAA)	4.83	TargetScan Mouse,TargetScan Human,miRecords	Experimentally Observed,Moderate (predicted)	IGF1R	Cardiac Hypertrophy Signaling,Cardiac Hypertrophy Signaling (Enhanced),Chaperone Mediated Autophagy Signaling Pathway,CLEAR Signaling Pathway,CREB Signaling in Neurons,EIF2 Signaling,Epithelial Adherens Junction Signaling,Estrogen Receptor Signaling,Estrogen-Dependent Breast Cancer Signaling,FAK Signaling,Glioblastoma Multiforme Signaling,Glioma Signaling,Growth Hormone Signaling,Hepatic Fibrosis…
miR-182-5p ( w/seed UUGGCAA)	4.83	TargetScan Mouse,TargetScan Human,miRecords	Experimentally Observed,High (predicted),Moderate (predicted)	MITF	CLEAR Signaling Pathway,Melanocyte Development and Pigmentation Signaling,Melanoma Signaling,RANK Signaling in Osteoclasts,Role Of Osteoclasts In Rheumatoid Arthritis Signaling Pathway
miR-182-5p ( w/seed UUGGCAA)	4.83	TargetScan Mouse,TargetScan Human,miRecords	Experimentally Observed,High (predicted)	RARG	Aryl Hydrocarbon Receptor Signaling,Glucocorticoid Receptor Signaling,RAR Activation,Retinoic acid Mediated Apoptosis Signaling,White Adipose Tissue Browning Pathway,WNT/β-catenin Signaling
miR-31-5p ( w/seed GGCAAGA)	4.41	miRecords	Experimentally Observed	CASR	Breast Cancer Regulation by Stathmin1,CREB Signaling in Neurons,FAK Signaling,G-Protein Coupled Receptor Signaling,GPCR-Mediated Nutrient Sensing in Enteroendocrine Cells,Gustation Pathway,Osteoarthritis Pathway,Phagosome Formation,S100 Family Signaling Pathway,VDR/RXR Activation,WNK Renal Signaling Pathway
miR-31-5p ( w/seed GGCAAGA)	4.41	miRecords	Experimentally Observed	CDKN2A	Aryl Hydrocarbon Receptor Signaling,BER (Base Excision Repair) Pathway,Bladder Cancer Signaling,Cell Cycle: G1/S Checkpoint Regulation,Cell Cycle: G2/M DNA Damage Checkpoint Regulation,Chronic Myeloid Leukemia Signaling,Cyclins and Cell Cycle Regulation,Glioblastoma Multiforme Signaling,Glioma Signaling,HGF Signaling,ID1 Signaling Pathway,Melanoma Signaling,Molecular Mechanisms of Cancer,MYC Medi…
miR-31-5p ( w/seed GGCAAGA)	4.41	TargetScan Mouse,TargetScan Human,miRecords	Experimentally Observed,Moderate (predicted)	FOXP3	Activin Inhibin Signaling Pathway,CTLA4 Signaling in Cytotoxic T Lymphocytes,HIF1α Signaling,IL-23 Signaling Pathway,IL-33 Signaling Pathway,PD-1, PD-L1 cancer immunotherapy pathway,Systemic Lupus Erythematosus In T Cell Signaling Pathway,T Helper Cell Differentiation,Th17 Activation Pathway
miR-31-5p ( w/seed GGCAAGA)	4.41	miRecords	Experimentally Observed	HIF1A	Adipogenesis pathway,Adrenomedullin signaling pathway,Apelin Adipocyte Signaling Pathway,Apelin Cardiomyocyte Signaling Pathway,Apelin Endothelial Signaling Pathway,Autophagy,BEX2 Signaling Pathway,Breast Cancer Regulation by Stathmin1,Chaperone Mediated Autophagy Signaling Pathway,Circadian Rhythm Signaling,CLEAR Signaling Pathway,Coronavirus Pathogenesis Pathway,Endocannabinoid Cancer Inhibitio…
miR-31-5p ( w/seed GGCAAGA)	4.41	TargetScan Mouse,TargetScan Human,miRecords	Experimentally Observed,High (predicted),Moderate (predicted)	LATS2	Epithelial Adherens Junction Signaling,G-Protein Coupled Receptor Signaling,HIPPO signaling,PD-1, PD-L1 cancer immunotherapy pathway,Pulmonary Fibrosis Idiopathic Signaling Pathway,Regulation Of The Epithelial Mesenchymal Transition By Growth Factors Pathway
miR-31-5p ( w/seed GGCAAGA)	4.41	miRecords	Experimentally Observed	PDGFB	Actin Cytoskeleton Signaling,Atherosclerosis Signaling,Autophagy,Axonal Guidance Signaling,Breast Cancer Regulation by Stathmin1,Clathrin-mediated Endocytosis Signaling,CLEAR Signaling Pathway,CREB Signaling in Neurons,DHCR24 Signaling Pathway,Ephrin Receptor Signaling,Glioblastoma Multiforme Signaling,Glioma Signaling,Hepatic Fibrosis / Hepatic Stellate Cell Activation,Hepatic Fibrosis Signaling…
miR-31-5p ( w/seed GGCAAGA)	4.41	TargetScan Mouse,TargetScan Human,miRecords	Experimentally Observed,High (predicted),Moderate (predicted)	PPP2R2A	3-phosphoinositide Biosynthesis,3-phosphoinositide Degradation,AMPK Signaling,ATM Signaling,Autophagy,BEX2 Signaling Pathway,Breast Cancer Regulation by Stathmin1,Cardiac β-adrenergic Signaling,CDK5 Signaling,Cell Cycle Regulation by BTG Family Proteins,Ceramide Signaling,CLEAR Signaling Pathway,CTLA4 Signaling in Cytotoxic T Lymphocytes,Cyclins and Cell Cycle Regulation,D-myo-inositol (1,4,5,6)-…
miR-31-5p ( w/seed GGCAAGA)	4.41	TargetScan Mouse,Ingenuity Expert Findings,TargetScan Human	Experimentally Observed,Moderate (predicted)	SATB2
miR-31-5p ( w/seed GGCAAGA)	4.41	TargetScan Mouse,Ingenuity Expert Findings,TargetScan Human	Experimentally Observed,High (predicted),Moderate (predicted)	STK40
miR-191-5p ( w/seed AACGGAA)	4.28	Ingenuity Expert Findings	Experimentally Observed	Ccl9	Agranulocyte Adhesion and Diapedesis,Communication between Innate and Adaptive Immune Cells,Granulocyte Adhesion and Diapedesis,Pathogen Induced Cytokine Storm Signaling Pathway
miR-191-5p ( w/seed AACGGAA)	4.28	Ingenuity Expert Findings	Experimentally Observed	CRP	Acute Phase Response Signaling,IL-6 Signaling,Neuroinflammation Signaling Pathway,Pathogen Induced Cytokine Storm Signaling Pathway,Role of JAK family kinases in IL-6-type Cytokine Signaling
miR-191-5p ( w/seed AACGGAA)	4.28	Ingenuity Expert Findings	Experimentally Observed	IL6	ABRA Signaling Pathway,Activation of IRF by Cytosolic Pattern Recognition Receptors,Activin Inhibin Signaling Pathway,Acute Phase Response Signaling,Airway Pathology in Chronic Obstructive Pulmonary Disease,Altered T Cell and B Cell Signaling in Rheumatoid Arthritis,Apelin Cardiac Fibroblast Signaling Pathway,Aryl Hydrocarbon Receptor Signaling,Atherosclerosis Signaling,Cardiac Hypertrophy Signal…
miR-191-5p ( w/seed AACGGAA)	4.28	Ingenuity Expert Findings	Experimentally Observed	TLR3	Activin Inhibin Signaling Pathway,Altered T Cell and B Cell Signaling in Rheumatoid Arthritis,CLEAR Signaling Pathway,Colorectal Cancer Metastasis Signaling,Communication between Innate and Adaptive Immune Cells,Coronavirus Pathogenesis Pathway,Crosstalk between Dendritic Cells and Natural Killer Cells,Dendritic Cell Maturation,IL-12 Signaling and Production in Macrophages,Immunogenic Cell Death …
miR-150-5p ( w/seed CUCCCAA)	3.32	Ingenuity Expert Findings,TargetScan Human	Experimentally Observed,High (predicted)	AICDA	DNA Methylation and Transcriptional Repression Signaling,Primary Immunodeficiency Signaling,Salvage Pathways of Pyrimidine Deoxyribonucleotides,Salvage Pathways of Pyrimidine Ribonucleotides
miR-150-5p ( w/seed CUCCCAA)	3.32	Ingenuity Expert Findings	Experimentally Observed	Akt	14-3-3-mediated Signaling,Activin Inhibin Signaling Pathway,Acute Myeloid Leukemia Signaling,Acute Phase Response Signaling,Adrenomedullin signaling pathway,AMPK Signaling,Amyloid Processing,Angiopoietin Signaling,Apelin Cardiac Fibroblast Signaling Pathway,Apelin Cardiomyocyte Signaling Pathway,Apelin Endothelial Signaling Pathway,Apelin Muscle Signaling Pathway,Autophagy,Axonal Guidance Signali…
miR-150-5p ( w/seed CUCCCAA)	3.32	Ingenuity Expert Findings	Experimentally Observed	BACH1	NRF2-mediated Oxidative Stress Response
miR-150-5p ( w/seed CUCCCAA)	3.32	Ingenuity Expert Findings	Experimentally Observed	CEBPB	Activin Inhibin Signaling Pathway,Acute Phase Response Signaling,Adipogenesis pathway,Adrenomedullin signaling pathway,DNA Methylation and Transcriptional Repression Signaling,Hepatic Fibrosis Signaling Pathway,IL-12 Signaling and Production in Macrophages,IL-17 Signaling,IL-17A Signaling in Fibroblasts,IL-6 Signaling,JAK/STAT Signaling,Macrophage Alternative Activation Signaling Pathway,NAD Sign…
miR-150-5p ( w/seed CUCCCAA)	3.32	Ingenuity Expert Findings	Experimentally Observed	CSF1R	Acute Myeloid Leukemia Signaling,IL-15 Production,Macrophage Alternative Activation Signaling Pathway,Macropinocytosis Signaling,Neuroinflammation Signaling Pathway,Role of Osteoblasts, Osteoclasts and Chondrocytes in Rheumatoid Arthritis,Role Of Osteoclasts In Rheumatoid Arthritis Signaling Pathway,Sperm Motility
miR-150-5p ( w/seed CUCCCAA)	3.32	TargetScan Human,miRecords	Experimentally Observed,Moderate (predicted)	EGR2	Adipogenesis pathway,Myelination Signaling Pathway
miR-150-5p ( w/seed CUCCCAA)	3.32	Ingenuity Expert Findings	Experimentally Observed	MALAT1
miR-150-5p ( w/seed CUCCCAA)	3.32	TargetScan Mouse,Ingenuity Expert Findings,TarBase,TargetScan Human,miRecords	Experimentally Observed,High (predicted)	MYB	Sumoylation Pathway
miR-150-5p ( w/seed CUCCCAA)	3.32	miRecords	Experimentally Observed	PDGFB	Actin Cytoskeleton Signaling,Atherosclerosis Signaling,Autophagy,Axonal Guidance Signaling,Breast Cancer Regulation by Stathmin1,Clathrin-mediated Endocytosis Signaling,CLEAR Signaling Pathway,CREB Signaling in Neurons,DHCR24 Signaling Pathway,Ephrin Receptor Signaling,Glioblastoma Multiforme Signaling,Glioma Signaling,Hepatic Fibrosis / Hepatic Stellate Cell Activation,Hepatic Fibrosis Signaling…
miR-150-5p ( w/seed CUCCCAA)	3.32	miRecords	Experimentally Observed	VEGFA	ABRA Signaling Pathway,Amyotrophic Lateral Sclerosis Signaling,Autophagy,Axonal Guidance Signaling,BEX2 Signaling Pathway,Bladder Cancer Signaling,Breast Cancer Regulation by Stathmin1,Clathrin-mediated Endocytosis Signaling,CLEAR Signaling Pathway,Colorectal Cancer Metastasis Signaling,Corticotropin Releasing Hormone Signaling,CREB Signaling in Neurons,EIF2 Signaling,Endocannabinoid Cancer Inhib…
miR-140-3p ( w/seed ACCACAG)	2.97	Ingenuity Expert Findings	Experimentally Observed	USP35	Protein Ubiquitination Pathway
miR-184 ( w/seed GGACGGA)	2.96	TargetScan Human,miRecords	Experimentally Observed,Moderate (predicted)	AKT2	14-3-3-mediated Signaling,Activin Inhibin Signaling Pathway,Acute Myeloid Leukemia Signaling,Acute Phase Response Signaling,Adrenomedullin signaling pathway,AMPK Signaling,Amyloid Processing,Angiopoietin Signaling,Apelin Cardiac Fibroblast Signaling Pathway,Apelin Cardiomyocyte Signaling Pathway,Apelin Endothelial Signaling Pathway,Apelin Muscle Signaling Pathway,Autophagy,Axonal Guidance Signali…
miR-184 ( w/seed GGACGGA)	2.96	Ingenuity Expert Findings,TargetScan Human	Experimentally Observed,Moderate (predicted)	HOXA9
miR-184 ( w/seed GGACGGA)	2.96	TargetScan Human,miRecords	Experimentally Observed,Moderate (predicted)	NFATC2	April Mediated Signaling,Axonal Guidance Signaling,B Cell Activating Factor Signaling,B Cell Receptor Signaling,Calcium Signaling,Calcium-induced T Lymphocyte Apoptosis,Cardiac Hypertrophy Signaling (Enhanced),CD28 Signaling in T Helper Cells,Chaperone Mediated Autophagy Signaling Pathway,Chronic Myeloid Leukemia Signaling,CTLA4 Signaling in Cytotoxic T Lymphocytes,fMLP Signaling in Neutrophils,G…
miR-184 ( w/seed GGACGGA)	2.96	miRecords	Experimentally Observed	SFRP4	Role of Macrophages, Fibroblasts and Endothelial Cells in Rheumatoid Arthritis,Role Of Osteoblasts In Rheumatoid Arthritis Signaling Pathway,Role of Osteoblasts, Osteoclasts and Chondrocytes in Rheumatoid Arthritis,Role Of Osteoclasts In Rheumatoid Arthritis Signaling Pathway,WNT/β-catenin Signaling
miR-184 ( w/seed GGACGGA)	2.96	Ingenuity Expert Findings	Experimentally Observed	UCA1
miR-26a-5p ( w/seed UCAAGUA)	2.71	TargetScan Mouse,Ingenuity Expert Findings,TargetScan Human	Experimentally Observed,Moderate (predicted)	BAK1	Apoptosis Signaling,BEX2 Signaling Pathway,IL-7 Signaling Pathway,Immunogenic Cell Death Signaling Pathway,Induction of Apoptosis by HIV1,Interferon Signaling,Molecular Mechanisms of Cancer
miR-26a-5p ( w/seed UCAAGUA)	2.71	Ingenuity Expert Findings,TargetScan Human	Experimentally Observed,High (predicted)	CHORDC1
miR-26a-5p ( w/seed UCAAGUA)	2.71	TargetScan Mouse,Ingenuity Expert Findings,TargetScan Human	Experimentally Observed,Moderate (predicted)	EPHA2	Axonal Guidance Signaling,Ephrin A Signaling,Ephrin Receptor Signaling,IL-15 Production,Sperm Motility,Synaptogenesis Signaling Pathway
miR-26a-5p ( w/seed UCAAGUA)	2.71	TargetScan Mouse,Ingenuity Expert Findings,TarBase,TargetScan Human,miRecords	Experimentally Observed,High (predicted)	EZH2	Adipogenesis pathway,Hepatic Fibrosis Signaling Pathway,HOTAIR Regulatory Pathway,Macrophage Classical Activation Signaling Pathway,Multiple Sclerosis Signaling Pathway,Pulmonary Fibrosis Idiopathic Signaling Pathway,Senescence Pathway
miR-26a-5p ( w/seed UCAAGUA)	2.71	TargetScan Mouse,Ingenuity Expert Findings,TargetScan Human	Experimentally Observed,High (predicted),Moderate (predicted)	HPGD
miR-26a-5p ( w/seed UCAAGUA)	2.71	TargetScan Mouse,Ingenuity Expert Findings	Experimentally Observed,High (predicted)	HTR1A	Breast Cancer Regulation by Stathmin1,cAMP-mediated signaling,CREB Signaling in Neurons,FAK Signaling,G-Protein Coupled Receptor Signaling,Gustation Pathway,Gαi Signaling,Phagosome Formation,S100 Family Signaling Pathway,Serotonin Receptor Signaling
miR-26a-5p ( w/seed UCAAGUA)	2.71	miRecords	Experimentally Observed	MAP2	BEX2 Signaling Pathway
miR-26a-5p ( w/seed UCAAGUA)	2.71	TargetScan Mouse,Ingenuity Expert Findings,TargetScan Human	Experimentally Observed,Moderate (predicted)	PHF6
miR-26a-5p ( w/seed UCAAGUA)	2.71	TarBase,miRecords	Experimentally Observed	PLAG1
miR-26a-5p ( w/seed UCAAGUA)	2.71	TargetScan Mouse,Ingenuity Expert Findings,TargetScan Human	Experimentally Observed,High (predicted),Moderate (predicted)	PTEN	3-phosphoinositide Biosynthesis,3-phosphoinositide Degradation,Autophagy,B Cell Receptor Signaling,BEX2 Signaling Pathway,Cancer Drug Resistance By Drug Efflux,Cardiac Hypertrophy Signaling (Enhanced),CDX Gastrointestinal Cancer Signaling Pathway,Chronic Myeloid Leukemia Signaling,CSDE1 Signaling Pathway,D-myo-inositol (1,3,4)-trisphosphate Biosynthesis,D-myo-inositol (1,4,5,6)-Tetrakisphosphate …
miR-26a-5p ( w/seed UCAAGUA)	2.71	TargetScan Mouse,Ingenuity Expert Findings,TargetScan Human	Experimentally Observed,Moderate (predicted)	PTGS2	Activin Inhibin Signaling Pathway,Cancer Drug Resistance By Drug Efflux,Cardiac Hypertrophy Signaling (Enhanced),CD40 Signaling,CDX Gastrointestinal Cancer Signaling Pathway,Cholecystokinin/Gastrin-mediated Signaling,Colorectal Cancer Metastasis Signaling,Coronavirus Pathogenesis Pathway,Corticotropin Releasing Hormone Signaling,Eicosanoid Signaling,Endocannabinoid Neuronal Synapse Pathway,Endoth…
miR-26a-5p ( w/seed UCAAGUA)	2.71	Ingenuity Expert Findings	Experimentally Observed	RB1	Adipogenesis pathway,Antiproliferative Role of TOB in T Cell Signaling,Aryl Hydrocarbon Receptor Signaling,Bladder Cancer Signaling,Cell Cycle Regulation by BTG Family Proteins,Cell Cycle: G1/S Checkpoint Regulation,Chronic Myeloid Leukemia Signaling,Coronavirus Pathogenesis Pathway,Cyclins and Cell Cycle Regulation,DNA Methylation and Transcriptional Repression Signaling,Estrogen-mediated S-phas…
miR-26a-5p ( w/seed UCAAGUA)	2.71	TargetScan Mouse,TarBase,TargetScan Human,miRecords	Experimentally Observed,High (predicted)	SMAD1	Activin Inhibin Signaling Pathway,Adipogenesis pathway,BMP signaling pathway,Cardiomyocyte Differentiation via BMP Receptors,Factors Promoting Cardiogenesis in Vertebrates,HIPPO signaling,Human Embryonic Stem Cell Pluripotency,ID1 Signaling Pathway,Iron homeostasis signaling pathway,MicroRNA Biogenesis Signaling Pathway,Molecular Mechanisms of Cancer,Mouse Embryonic Stem Cell Pluripotency,Myelina…
miR-26a-5p ( w/seed UCAAGUA)	2.71	miRecords	Experimentally Observed	TGFBR2	Antiproliferative Role of TOB in T Cell Signaling,Cardiac Hypertrophy Signaling,Cardiac Hypertrophy Signaling (Enhanced),Chronic Myeloid Leukemia Signaling,CLEAR Signaling Pathway,Colorectal Cancer Metastasis Signaling,Coronavirus Pathogenesis Pathway,CREB Signaling in Neurons,Epithelial Adherens Junction Signaling,Factors Promoting Cardiogenesis in Vertebrates,FAK Signaling,FAT10 Cancer Signalin…
miR-26a-5p ( w/seed UCAAGUA)	2.71	Ingenuity Expert Findings	Experimentally Observed	USP35	Protein Ubiquitination Pathway
miR-532-3p ( w/seed CUCCCAC)	2.61	Ingenuity Expert Findings	Experimentally Observed	Gm19378
miR-532-3p ( w/seed CUCCCAC)	2.61	Ingenuity Expert Findings	Experimentally Observed	PTEN	3-phosphoinositide Biosynthesis,3-phosphoinositide Degradation,Autophagy,B Cell Receptor Signaling,BEX2 Signaling Pathway,Cancer Drug Resistance By Drug Efflux,Cardiac Hypertrophy Signaling (Enhanced),CDX Gastrointestinal Cancer Signaling Pathway,Chronic Myeloid Leukemia Signaling,CSDE1 Signaling Pathway,D-myo-inositol (1,3,4)-trisphosphate Biosynthesis,D-myo-inositol (1,4,5,6)-Tetrakisphosphate …
miR-197-3p ( w/seed UCACCAC)	2.48	Ingenuity Expert Findings,TargetScan Human	Experimentally Observed,Moderate (predicted)	ACVR1	Activin Inhibin Signaling Pathway,Adipogenesis pathway,BMP signaling pathway,Cardiac Hypertrophy Signaling (Enhanced),Cardiomyocyte Differentiation via BMP Receptors,Epithelial Adherens Junction Signaling,Factors Promoting Cardiogenesis in Vertebrates,FAK Signaling,FAT10 Cancer Signaling Pathway,GADD45 Signaling,Hepatic Fibrosis Signaling Pathway,Human Embryonic Stem Cell Pluripotency,ID1 Signali…
miR-197-3p ( w/seed UCACCAC)	2.48	Ingenuity Expert Findings	Experimentally Observed	TSPAN3	Integrin Signaling
miR-197-3p ( w/seed UCACCAC)	2.48	miRecords	Experimentally Observed	TUSC2
miR-146a-5p ( w/seed GAGAACU)	2.26	miRecords	Experimentally Observed	ATOH8
miR-146a-5p ( w/seed GAGAACU)	2.26	miRecords	Experimentally Observed	BLMH
miR-146a-5p ( w/seed GAGAACU)	2.26	miRecords	Experimentally Observed	BRCA1	ATM Signaling,Cell Cycle: G2/M DNA Damage Checkpoint Regulation,DNA damage-induced 14-3-3σ Signaling,DNA Double-Strand Break Repair by Homologous Recombination,Endocannabinoid Developing Neuron Pathway,GADD45 Signaling,Glucocorticoid Receptor Signaling,Hereditary Breast Cancer Signaling,MicroRNA Biogenesis Signaling Pathway,Molecular Mechanisms of Cancer,Ovarian Cancer Signaling,p53 Signaling,Pro…
miR-146a-5p ( w/seed GAGAACU)	2.26	Ingenuity Expert Findings	Experimentally Observed	C8A	Complement System,Multiple Sclerosis Signaling Pathway,Systemic Lupus Erythematosus Signaling
miR-146a-5p ( w/seed GAGAACU)	2.26	Ingenuity Expert Findings	Experimentally Observed	CAMP	Neutrophil Extracellular Trap Signaling Pathway,VDR/RXR Activation,White Adipose Tissue Browning Pathway
miR-146a-5p ( w/seed GAGAACU)	2.26	miRecords	Experimentally Observed	CCL8	Agranulocyte Adhesion and Diapedesis,Granulocyte Adhesion and Diapedesis,Pathogen Induced Cytokine Storm Signaling Pathway
miR-146a-5p ( w/seed GAGAACU)	2.26	miRecords	Experimentally Observed	CCNA2	AMPK Signaling,Antiproliferative Role of TOB in T Cell Signaling,Aryl Hydrocarbon Receptor Signaling,Cyclins and Cell Cycle Regulation,eNOS Signaling,Estrogen-mediated S-phase Entry,Regulation of Cellular Mechanics by Calpain Protease
miR-146a-5p ( w/seed GAGAACU)	2.26	Ingenuity Expert Findings	Experimentally Observed	CCR3	Agranulocyte Adhesion and Diapedesis,Atherosclerosis Signaling,Breast Cancer Regulation by Stathmin1,CCR3 Signaling in Eosinophils,Chemokine Signaling,CREB Signaling in Neurons,FAK Signaling,G-Protein Coupled Receptor Signaling,Granulocyte Adhesion and Diapedesis,Pathogen Induced Cytokine Storm Signaling Pathway,Phagosome Formation,S100 Family Signaling Pathway,Th1 and Th2 Activation Pathway,Th2 …
miR-146a-5p ( w/seed GAGAACU)	2.26	Ingenuity Expert Findings	Experimentally Observed	CD1D	Dendritic Cell Maturation,Lipid Antigen Presentation by CD1
miR-146a-5p ( w/seed GAGAACU)	2.26	Ingenuity Expert Findings	Experimentally Observed	CD40	Activation of IRF by Cytosolic Pattern Recognition Receptors,Allograft Rejection Signaling,Altered T Cell and B Cell Signaling in Rheumatoid Arthritis,Atherosclerosis Signaling,Autoimmune Thyroid Disease Signaling,B Cell Development,CD40 Signaling,Communication between Innate and Adaptive Immune Cells,Crosstalk between Dendritic Cells and Natural Killer Cells,Dendritic Cell Maturation,Hepatic Fib…
miR-146a-5p ( w/seed GAGAACU)	2.26	TargetScan Human,miRecords	Experimentally Observed,Moderate (predicted)	CDKN3	Protein Kinase A Signaling
miR-146a-5p ( w/seed GAGAACU)	2.26	Ingenuity Expert Findings,TargetScan Human,miRecords	Experimentally Observed,High (predicted)	CFH	Adrenomedullin signaling pathway,Complement System
miR-146a-5p ( w/seed GAGAACU)	2.26	TargetScan Mouse,Ingenuity Expert Findings	Experimentally Observed,Moderate (predicted)	CHUK	4-1BB Signaling in T Lymphocytes,Activation of IRF by Cytosolic Pattern Recognition Receptors,Activin Inhibin Signaling Pathway,Acute Phase Response Signaling,Altered T Cell and B Cell Signaling in Rheumatoid Arthritis,Angiopoietin Signaling,Antioxidant Action of Vitamin C,Apoptosis Signaling,April Mediated Signaling,B Cell Activating Factor Signaling,B Cell Receptor Signaling,Cardiac Hypertrophy…
miR-146a-5p ( w/seed GAGAACU)	2.26	miRecords	Experimentally Observed	COL13A1	GP6 Signaling Pathway,Hepatic Fibrosis / Hepatic Stellate Cell Activation,IL-4 Signaling,Neutrophil Extracellular Trap Signaling Pathway,Pathogen Induced Cytokine Storm Signaling Pathway,Pulmonary Fibrosis Idiopathic Signaling Pathway,Role Of Osteoclasts In Rheumatoid Arthritis Signaling Pathway,VDR/RXR Activation,Wound Healing Signaling Pathway
miR-146a-5p ( w/seed GAGAACU)	2.26	Ingenuity Expert Findings	Experimentally Observed	CRP	Acute Phase Response Signaling,IL-6 Signaling,Neuroinflammation Signaling Pathway,Pathogen Induced Cytokine Storm Signaling Pathway,Role of JAK family kinases in IL-6-type Cytokine Signaling
miR-146a-5p ( w/seed GAGAACU)	2.26	Ingenuity Expert Findings	Experimentally Observed	CXCL8	Agranulocyte Adhesion and Diapedesis,Airway Inflammation in Asthma,Airway Pathology in Chronic Obstructive Pulmonary Disease,Atherosclerosis Signaling,Bladder Cancer Signaling,Cardiac Hypertrophy Signaling (Enhanced),CDX Gastrointestinal Cancer Signaling Pathway,Communication between Innate and Adaptive Immune Cells,Coronavirus Pathogenesis Pathway,Erythropoietin Signaling Pathway,Glucocorticoid …
miR-146a-5p ( w/seed GAGAACU)	2.26	miRecords	Experimentally Observed	CXCR4	Activin Inhibin Signaling Pathway,Agranulocyte Adhesion and Diapedesis,Atherosclerosis Signaling,Axonal Guidance Signaling,Chemokine Signaling,CXCR4 Signaling,Ephrin B Signaling,Ephrin Receptor Signaling,FAT10 Cancer Signaling Pathway,Granulocyte Adhesion and Diapedesis,Induction of Apoptosis by HIV1,Leukocyte Extravasation Signaling,Pathogen Induced Cytokine Storm Signaling Pathway,Pulmonary Hea…
miR-146a-5p ( w/seed GAGAACU)	2.26	Ingenuity Expert Findings	Experimentally Observed	DMBT1
miR-146a-5p ( w/seed GAGAACU)	2.26	miRecords	Experimentally Observed	FADD	Activation of IRF by Cytosolic Pattern Recognition Receptors,Cytotoxic T Lymphocyte-mediated Apoptosis of Target Cells,Death Receptor Signaling,Immunogenic Cell Death Signaling Pathway,Induction of Apoptosis by HIV1,Molecular Mechanisms of Cancer,Multiple Sclerosis Signaling Pathway,MYC Mediated Apoptosis Signaling,Necroptosis Signaling Pathway,NF-κB Signaling,Osteoarthritis Pathway,p38 MAPK Sign…
miR-146a-5p ( w/seed GAGAACU)	2.26	Ingenuity Expert Findings	Experimentally Observed	IFNA1/IFNA13	Activation of IRF by Cytosolic Pattern Recognition Receptors,Communication between Innate and Adaptive Immune Cells,Coronavirus Pathogenesis Pathway,Crosstalk between Dendritic Cells and Natural Killer Cells,Dendritic Cell Maturation,Glucocorticoid Receptor Signaling,Hepatic Fibrosis / Hepatic Stellate Cell Activation,IL-12 Signaling and Production in Macrophages,IL-15 Production,Immunogenic Cell…
miR-146a-5p ( w/seed GAGAACU)	2.26	Ingenuity Expert Findings	Experimentally Observed	IFNB1	Activation of IRF by Cytosolic Pattern Recognition Receptors,Communication between Innate and Adaptive Immune Cells,Coronavirus Pathogenesis Pathway,Crosstalk between Dendritic Cells and Natural Killer Cells,Dendritic Cell Maturation,Glucocorticoid Receptor Signaling,IL-12 Signaling and Production in Macrophages,IL-15 Production,Immunogenic Cell Death Signaling Pathway,Interferon Signaling,Macrop…
miR-146a-5p ( w/seed GAGAACU)	2.26	Ingenuity Expert Findings	Experimentally Observed	IL10	Activation of IRF by Cytosolic Pattern Recognition Receptors,Airway Inflammation in Asthma,Allograft Rejection Signaling,Altered T Cell and B Cell Signaling in Rheumatoid Arthritis,Autoimmune Thyroid Disease Signaling,Communication between Innate and Adaptive Immune Cells,Dendritic Cell Maturation,Differential Regulation of Cytokine Production in Intestinal Epithelial Cells by IL-17A and IL-17F,D…
miR-146a-5p ( w/seed GAGAACU)	2.26	Ingenuity Expert Findings	Experimentally Observed	IL12RB2	Cardiac Hypertrophy Signaling (Enhanced),FAK Signaling,Glucocorticoid Receptor Signaling,IL-12 Signaling and Production in Macrophages,IL-23 Signaling Pathway,Natural Killer Cell Signaling,Pathogen Induced Cytokine Storm Signaling Pathway,PI3K/AKT Signaling,STAT3 Pathway,T Cell Exhaustion Signaling Pathway,T Helper Cell Differentiation,Th1 and Th2 Activation Pathway,Th1 Pathway,Th17 Activation Pa…
miR-146a-5p ( w/seed GAGAACU)	2.26	Ingenuity Expert Findings	Experimentally Observed	IL1F10	Activin Inhibin Signaling Pathway,Acute Phase Response Signaling,Adrenomedullin signaling pathway,Agranulocyte Adhesion and Diapedesis,Airway Pathology in Chronic Obstructive Pulmonary Disease,Altered T Cell and B Cell Signaling in Rheumatoid Arthritis,Atherosclerosis Signaling,Cardiac Hypertrophy Signaling (Enhanced),CDX Gastrointestinal Cancer Signaling Pathway,Cholecystokinin/Gastrin-mediated …
miR-146a-5p ( w/seed GAGAACU)	2.26	Ingenuity Expert Findings	Experimentally Observed	IL1R1	Activin Inhibin Signaling Pathway,Acute Phase Response Signaling,Agranulocyte Adhesion and Diapedesis,Cardiac Hypertrophy Signaling (Enhanced),FAK Signaling,Glucocorticoid Receptor Signaling,Granulocyte Adhesion and Diapedesis,Hepatic Cholestasis,Hepatic Fibrosis / Hepatic Stellate Cell Activation,Hepatic Fibrosis Signaling Pathway,HMGB1 Signaling,IL-1 Signaling,IL-10 Signaling,IL-6 Signaling,LPS…
miR-146a-5p ( w/seed GAGAACU)	2.26	Ingenuity Expert Findings	Experimentally Observed	IL1RAP	Activin Inhibin Signaling Pathway,Acute Phase Response Signaling,Granulocyte Adhesion and Diapedesis,Hepatic Cholestasis,Hepatic Fibrosis / Hepatic Stellate Cell Activation,Hepatic Fibrosis Signaling Pathway,IL-1 Signaling,IL-10 Signaling,IL-33 Signaling Pathway,IL-6 Signaling,LPS/IL-1 Mediated Inhibition of RXR Function,LXR/RXR Activation,Osteoarthritis Pathway,p38 MAPK Signaling,Pathogen Induce…
miR-146a-5p ( w/seed GAGAACU)	2.26	Ingenuity Expert Findings	Experimentally Observed	IL1RAPL2	Activin Inhibin Signaling Pathway,Granulocyte Adhesion and Diapedesis,Hepatic Cholestasis,Hepatic Fibrosis / Hepatic Stellate Cell Activation,Hepatic Fibrosis Signaling Pathway,IL-10 Signaling,IL-6 Signaling,LPS/IL-1 Mediated Inhibition of RXR Function,LXR/RXR Activation,Osteoarthritis Pathway,p38 MAPK Signaling,Pathogen Induced Cytokine Storm Signaling Pathway,PPAR Signaling,PPARα/RXRα Activatio…
miR-146a-5p ( w/seed GAGAACU)	2.26	Ingenuity Expert Findings	Experimentally Observed	IL1RL2	Activin Inhibin Signaling Pathway,Cardiac Hypertrophy Signaling (Enhanced),Dendritic Cell Maturation,FAK Signaling,Glucocorticoid Receptor Signaling,Granulocyte Adhesion and Diapedesis,Hepatic Cholestasis,Hepatic Fibrosis / Hepatic Stellate Cell Activation,Hepatic Fibrosis Signaling Pathway,IL-10 Signaling,IL-6 Signaling,LPS/IL-1 Mediated Inhibition of RXR Function,LXR/RXR Activation,Osteoarthrit…
miR-146a-5p ( w/seed GAGAACU)	2.26	Ingenuity Expert Findings	Experimentally Observed	IL36A	Activin Inhibin Signaling Pathway,Acute Phase Response Signaling,Adrenomedullin signaling pathway,Agranulocyte Adhesion and Diapedesis,Airway Pathology in Chronic Obstructive Pulmonary Disease,Altered T Cell and B Cell Signaling in Rheumatoid Arthritis,Atherosclerosis Signaling,Cardiac Hypertrophy Signaling (Enhanced),CDX Gastrointestinal Cancer Signaling Pathway,Cholecystokinin/Gastrin-mediated …
miR-146a-5p ( w/seed GAGAACU)	2.26	Ingenuity Expert Findings	Experimentally Observed	IL36B	Activin Inhibin Signaling Pathway,Acute Phase Response Signaling,Adrenomedullin signaling pathway,Agranulocyte Adhesion and Diapedesis,Airway Pathology in Chronic Obstructive Pulmonary Disease,Altered T Cell and B Cell Signaling in Rheumatoid Arthritis,Atherosclerosis Signaling,Cardiac Hypertrophy Signaling (Enhanced),CDX Gastrointestinal Cancer Signaling Pathway,Cholecystokinin/Gastrin-mediated …
miR-146a-5p ( w/seed GAGAACU)	2.26	Ingenuity Expert Findings	Experimentally Observed	IL36G	Activin Inhibin Signaling Pathway,Acute Phase Response Signaling,Adrenomedullin signaling pathway,Agranulocyte Adhesion and Diapedesis,Airway Pathology in Chronic Obstructive Pulmonary Disease,Altered T Cell and B Cell Signaling in Rheumatoid Arthritis,Atherosclerosis Signaling,Cardiac Hypertrophy Signaling (Enhanced),CDX Gastrointestinal Cancer Signaling Pathway,Cholecystokinin/Gastrin-mediated …
miR-146a-5p ( w/seed GAGAACU)	2.26	Ingenuity Expert Findings	Experimentally Observed	IL36RN	Activin Inhibin Signaling Pathway,Acute Phase Response Signaling,Adrenomedullin signaling pathway,Agranulocyte Adhesion and Diapedesis,Altered T Cell and B Cell Signaling in Rheumatoid Arthritis,Atherosclerosis Signaling,Cholecystokinin/Gastrin-mediated Signaling,Communication between Innate and Adaptive Immune Cells,Dendritic Cell Maturation,FXR/RXR Activation,Graft-versus-Host Disease Signaling…
miR-146a-5p ( w/seed GAGAACU)	2.26	Ingenuity Expert Findings	Experimentally Observed	IL37	Activin Inhibin Signaling Pathway,Acute Phase Response Signaling,Adrenomedullin signaling pathway,Agranulocyte Adhesion and Diapedesis,Airway Pathology in Chronic Obstructive Pulmonary Disease,Altered T Cell and B Cell Signaling in Rheumatoid Arthritis,Atherosclerosis Signaling,Cardiac Hypertrophy Signaling (Enhanced),CDX Gastrointestinal Cancer Signaling Pathway,Cholecystokinin/Gastrin-mediated …
miR-146a-5p ( w/seed GAGAACU)	2.26	TargetScan Mouse,Ingenuity Expert Findings,TargetScan Human,miRecords	Experimentally Observed,High (predicted)	IRAK1	Acute Phase Response Signaling,Hepatic Cholestasis,Hepatic Fibrosis Signaling Pathway,IL-1 Signaling,IL-33 Signaling Pathway,IL-8 Signaling,iNOS Signaling,LPS/IL-1 Mediated Inhibition of RXR Function,Macrophage Classical Activation Signaling Pathway,Neuroinflammation Signaling Pathway,NF-κB Signaling,p38 MAPK Signaling,Pyridoxal 5'-phosphate Salvage Pathway,Role Of Chondrocytes In Rheumatoid Arth…
miR-146a-5p ( w/seed GAGAACU)	2.26	TargetScan Mouse,miRecords	Experimentally Observed,High (predicted)	IRAK2	Hepatic Cholestasis,Hepatic Fibrosis Signaling Pathway,IL-1 Signaling,IL-8 Signaling,iNOS Signaling,Neuroinflammation Signaling Pathway,p38 MAPK Signaling,Role of Macrophages, Fibroblasts and Endothelial Cells in Rheumatoid Arthritis,S100 Family Signaling Pathway,Th17 Activation Pathway,Toll-like Receptor Signaling
miR-146a-5p ( w/seed GAGAACU)	2.26	miRecords	Experimentally Observed	IRF5	IL-12 Signaling and Production in Macrophages,Macrophage Alternative Activation Signaling Pathway,Macrophage Classical Activation Signaling Pathway,NOD1/2 Signaling Pathway,Systemic Lupus Erythematosus In B Cell Signaling Pathway
miR-146a-5p ( w/seed GAGAACU)	2.26	miRecords	Experimentally Observed	KIF22
miR-146a-5p ( w/seed GAGAACU)	2.26	Ingenuity Expert Findings	Experimentally Observed	KIR2DL1/KIR2DL3	Crosstalk between Dendritic Cells and Natural Killer Cells,Graft-versus-Host Disease Signaling,Natural Killer Cell Signaling
miR-146a-5p ( w/seed GAGAACU)	2.26	Ingenuity Expert Findings	Experimentally Observed	KIR2DL2	Crosstalk between Dendritic Cells and Natural Killer Cells,Natural Killer Cell Signaling
miR-146a-5p ( w/seed GAGAACU)	2.26	Ingenuity Expert Findings	Experimentally Observed	LALBA	Role of JAK2 in Hormone-like Cytokine Signaling
miR-146a-5p ( w/seed GAGAACU)	2.26	Ingenuity Expert Findings	Experimentally Observed	LBP	Actin Cytoskeleton Signaling,Acute Phase Response Signaling,Hepatic Cholestasis,Hepatic Fibrosis / Hepatic Stellate Cell Activation,IL-6 Signaling,iNOS Signaling,LPS-stimulated MAPK Signaling,LPS/IL-1 Mediated Inhibition of RXR Function,LXR/RXR Activation,Macrophage Classical Activation Signaling Pathway,Phagosome Formation,Role of JAK family kinases in IL-6-type Cytokine Signaling,Toll-like Rece…
miR-146a-5p ( w/seed GAGAACU)	2.26	miRecords	Experimentally Observed	LTB	Airway Pathology in Chronic Obstructive Pulmonary Disease,Altered T Cell and B Cell Signaling in Rheumatoid Arthritis,Cardiac Hypertrophy Signaling (Enhanced),CDX Gastrointestinal Cancer Signaling Pathway,Crosstalk between Dendritic Cells and Natural Killer Cells,Dendritic Cell Maturation,Erythropoietin Signaling Pathway,Hepatic Cholestasis,HMGB1 Signaling,IL-17 Signaling,Inhibition of ARE-Mediat…
miR-146a-5p ( w/seed GAGAACU)	2.26	Ingenuity Expert Findings	Experimentally Observed	LTF	Neutrophil Extracellular Trap Signaling Pathway
miR-146a-5p ( w/seed GAGAACU)	2.26	miRecords	Experimentally Observed	MCM10
miR-146a-5p ( w/seed GAGAACU)	2.26	miRecords	Experimentally Observed	MCPH1
miR-146a-5p ( w/seed GAGAACU)	2.26	TargetScan Human,miRecords	Experimentally Observed,Moderate (predicted)	METTL7A
miR-146a-5p ( w/seed GAGAACU)	2.26	miRecords	Experimentally Observed	MMP16	Agranulocyte Adhesion and Diapedesis,Axonal Guidance Signaling,Bladder Cancer Signaling,Chaperone Mediated Autophagy Signaling Pathway,Colorectal Cancer Metastasis Signaling,Estrogen Receptor Signaling,Granulocyte Adhesion and Diapedesis,HIF1α Signaling,HOTAIR Regulatory Pathway,Inhibition of Matrix Metalloproteases,Leukocyte Extravasation Signaling,Pulmonary Fibrosis Idiopathic Signaling Pathway…
miR-146a-5p ( w/seed GAGAACU)	2.26	TargetScan Mouse,miRecords	Experimentally Observed,High (predicted)	MR1	Antigen Presentation Pathway,Caveolar-mediated Endocytosis Signaling,Communication between Innate and Adaptive Immune Cells,CTLA4 Signaling in Cytotoxic T Lymphocytes,Cytotoxic T Lymphocyte-mediated Apoptosis of Target Cells,Dendritic Cell Maturation,Glucocorticoid Receptor Signaling,Neuroinflammation Signaling Pathway,NUR77 Signaling in T Lymphocytes,PD-1, PD-L1 cancer immunotherapy pathway,Phag…
miR-146a-5p ( w/seed GAGAACU)	2.26	miRecords	Experimentally Observed	NFIX	Aryl Hydrocarbon Receptor Signaling
miR-146a-5p ( w/seed GAGAACU)	2.26	Ingenuity Expert Findings	Experimentally Observed	NLGN1	DHCR24 Signaling Pathway,Synaptogenesis Signaling Pathway
miR-146a-5p ( w/seed GAGAACU)	2.26	Ingenuity Expert Findings	Experimentally Observed	NOS2	Citrulline-Nitric Oxide Cycle,Colorectal Cancer Metastasis Signaling,Corticotropin Releasing Hormone Signaling,Endocannabinoid Cancer Inhibition Pathway,Endothelin-1 Signaling,Glucocorticoid Receptor Signaling,HIF1α Signaling,IL-10 Signaling,IL-12 Signaling and Production in Macrophages,IL-17 Signaling,ILK Signaling,iNOS Signaling,LXR/RXR Activation,Macrophage Alternative Activation Signaling Pat…
miR-146a-5p ( w/seed GAGAACU)	2.26	TargetScan Mouse,Ingenuity Expert Findings,TargetScan Human	Experimentally Observed,High (predicted)	NOVA1
miR-146a-5p ( w/seed GAGAACU)	2.26	miRecords	Experimentally Observed	PA2G4	Bladder Cancer Signaling,Cell Cycle: G1/S Checkpoint Regulation,Chronic Myeloid Leukemia Signaling,Coronavirus Pathogenesis Pathway,Cyclins and Cell Cycle Regulation,Glioma Signaling,Molecular Mechanisms of Cancer,Non-Small Cell Lung Cancer Signaling,Ovarian Cancer Signaling,Pancreatic Adenocarcinoma Signaling,Prostate Cancer Signaling,Small Cell Lung Cancer Signaling
miR-146a-5p ( w/seed GAGAACU)	2.26	miRecords	Experimentally Observed	PBLD
miR-146a-5p ( w/seed GAGAACU)	2.26	Ingenuity Expert Findings	Experimentally Observed	PDGFRA	CLEAR Signaling Pathway,CREB Signaling in Neurons,FAK Signaling,Glioblastoma Multiforme Signaling,Glioma Signaling,Hepatic Fibrosis / Hepatic Stellate Cell Activation,Hepatic Fibrosis Signaling Pathway,Human Embryonic Stem Cell Pluripotency,IL-15 Production,Iron homeostasis signaling pathway,Myelination Signaling Pathway,NF-κB Signaling,PAK Signaling,PDGF Signaling,PPAR Signaling,PTEN Signaling,P…
miR-146a-5p ( w/seed GAGAACU)	2.26	miRecords	Experimentally Observed	PDIK1L
miR-146a-5p ( w/seed GAGAACU)	2.26	miRecords	Experimentally Observed	PEX11G
miR-146a-5p ( w/seed GAGAACU)	2.26	Ingenuity Expert Findings	Experimentally Observed	PGLYRP1
miR-146a-5p ( w/seed GAGAACU)	2.26	Ingenuity Expert Findings	Experimentally Observed	PGLYRP2
miR-146a-5p ( w/seed GAGAACU)	2.26	miRecords	Experimentally Observed	PLEKHA4	ICOS-ICOSL Signaling in T Helper Cells,PI3K Signaling in B Lymphocytes
miR-146a-5p ( w/seed GAGAACU)	2.26	miRecords	Experimentally Observed	POLE2	NER (Nucleotide Excision Repair, Enhanced Pathway)
miR-146a-5p ( w/seed GAGAACU)	2.26	TargetScan Human,miRecords	Experimentally Observed,Moderate (predicted)	PRR15
miR-146a-5p ( w/seed GAGAACU)	2.26	Ingenuity Expert Findings	Experimentally Observed	PTAFR	Breast Cancer Regulation by Stathmin1,CREB Signaling in Neurons,FAK Signaling,G-Protein Coupled Receptor Signaling,Phagosome Formation,S100 Family Signaling Pathway
miR-146a-5p ( w/seed GAGAACU)	2.26	Ingenuity Expert Findings	Experimentally Observed	PTGES2	Coronavirus Pathogenesis Pathway,Eicosanoid Signaling,Prostanoid Biosynthesis
miR-146a-5p ( w/seed GAGAACU)	2.26	miRecords	Experimentally Observed	RAD54L
miR-146a-5p ( w/seed GAGAACU)	2.26	Ingenuity Expert Findings	Experimentally Observed	S100A12	S100 Family Signaling Pathway
miR-146a-5p ( w/seed GAGAACU)	2.26	miRecords	Experimentally Observed	SDCBP2
miR-146a-5p ( w/seed GAGAACU)	2.26	Ingenuity Expert Findings	Experimentally Observed	SFTPD
miR-146a-5p ( w/seed GAGAACU)	2.26	miRecords	Experimentally Observed	STAT1	Activation of IRF by Cytosolic Pattern Recognition Receptors,CNTF Signaling,Colorectal Cancer Metastasis Signaling,Coronavirus Pathogenesis Pathway,Dendritic Cell Maturation,EGF Signaling,ERK/MAPK Signaling,FLT3 Signaling in Hematopoietic Progenitor Cells,Glucocorticoid Receptor Signaling,GM-CSF Signaling,Growth Hormone Signaling,Hepatic Fibrosis / Hepatic Stellate Cell Activation,IL-10 Signaling…
miR-146a-5p ( w/seed GAGAACU)	2.26	TargetScan Mouse,Ingenuity Expert Findings	Experimentally Observed,Moderate (predicted)	SYT1	SNARE Signaling Pathway,Synaptogenesis Signaling Pathway
miR-146a-5p ( w/seed GAGAACU)	2.26	TargetScan Human,miRecords	Experimentally Observed,Moderate (predicted)	TIMELESS
miR-146a-5p ( w/seed GAGAACU)	2.26	Ingenuity Expert Findings	Experimentally Observed	TLR1	Activin Inhibin Signaling Pathway,Altered T Cell and B Cell Signaling in Rheumatoid Arthritis,CLEAR Signaling Pathway,Colorectal Cancer Metastasis Signaling,Communication between Innate and Adaptive Immune Cells,Multiple Sclerosis Signaling Pathway,Neuroinflammation Signaling Pathway,NF-κB Signaling,NOD1/2 Signaling Pathway,Pathogen Induced Cytokine Storm Signaling Pathway,Phagosome Formation,Pyr…
miR-146a-5p ( w/seed GAGAACU)	2.26	Ingenuity Expert Findings	Experimentally Observed	TLR10	Activin Inhibin Signaling Pathway,Altered T Cell and B Cell Signaling in Rheumatoid Arthritis,CLEAR Signaling Pathway,Colorectal Cancer Metastasis Signaling,Communication between Innate and Adaptive Immune Cells,Multiple Sclerosis Signaling Pathway,Neuroinflammation Signaling Pathway,NF-κB Signaling,NOD1/2 Signaling Pathway,Pathogen Induced Cytokine Storm Signaling Pathway,Phagosome Formation,Pyr…
miR-146a-5p ( w/seed GAGAACU)	2.26	Ingenuity Expert Findings	Experimentally Observed	TLR4	Activin Inhibin Signaling Pathway,Altered T Cell and B Cell Signaling in Rheumatoid Arthritis,Autophagy,CLEAR Signaling Pathway,Colorectal Cancer Metastasis Signaling,Communication between Innate and Adaptive Immune Cells,Crosstalk between Dendritic Cells and Natural Killer Cells,Dendritic Cell Maturation,Hepatic Cholestasis,Hepatic Fibrosis / Hepatic Stellate Cell Activation,Hepatic Fibrosis Sig…
miR-146a-5p ( w/seed GAGAACU)	2.26	Ingenuity Expert Findings	Experimentally Observed	TLR9	Activin Inhibin Signaling Pathway,Altered T Cell and B Cell Signaling in Rheumatoid Arthritis,CLEAR Signaling Pathway,Colorectal Cancer Metastasis Signaling,Communication between Innate and Adaptive Immune Cells,Crosstalk between Dendritic Cells and Natural Killer Cells,Dendritic Cell Maturation,IL-12 Signaling and Production in Macrophages,Macrophage Classical Activation Signaling Pathway,Multip…
miR-146a-5p ( w/seed GAGAACU)	2.26	miRecords	Experimentally Observed	TMSB15A
miR-146a-5p ( w/seed GAGAACU)	2.26	TargetScan Mouse,Ingenuity Expert Findings,TargetScan Human	Experimentally Observed,High (predicted),Moderate (predicted)	TRAF6	Activation of IRF by Cytosolic Pattern Recognition Receptors,Acute Phase Response Signaling,April Mediated Signaling,Autophagy,B Cell Activating Factor Signaling,CD40 Signaling,Dendritic Cell Maturation,Glucocorticoid Receptor Signaling,Hepatic Cholestasis,Hepatic Fibrosis Signaling Pathway,IL-1 Signaling,IL-10 Signaling,IL-12 Signaling and Production in Macrophages,IL-13 Signaling Pathway,IL-17 …
miR-146a-5p ( w/seed GAGAACU)	2.26	miRecords	Experimentally Observed	TRIM14
miR-146a-5p ( w/seed GAGAACU)	2.26	miRecords	Experimentally Observed	UHRF1	DNA Methylation and Transcriptional Repression Signaling
miR-146a-5p ( w/seed GAGAACU)	2.26	miRecords	Experimentally Observed	VWCE
miR-30a-3p ( w/seed UUUCAGU)	2.25	miRecords	Experimentally Observed	AQP4	eNOS Signaling
miR-30a-3p ( w/seed UUUCAGU)	2.25	TarBase,miRecords	Experimentally Observed	CCN1	IGF-1 Signaling,Role of Tissue Factor in Cancer
miR-30a-3p ( w/seed UUUCAGU)	2.25	TarBase,miRecords	Experimentally Observed	CDK6	Aryl Hydrocarbon Receptor Signaling,Breast Cancer Regulation by Stathmin1,Cell Cycle Control of Chromosomal Replication,Cell Cycle: G1/S Checkpoint Regulation,Chronic Myeloid Leukemia Signaling,Cyclins and Cell Cycle Regulation,DNA Methylation and Transcriptional Repression Signaling,Glioblastoma Multiforme Signaling,Glioma Signaling,Hereditary Breast Cancer Signaling,Molecular Mechanisms of Canc…
miR-30a-3p ( w/seed UUUCAGU)	2.25	TarBase,miRecords	Experimentally Observed	CEMIP2	Chondroitin Sulfate Degradation (Metazoa),Dermatan Sulfate Degradation (Metazoa)
miR-30a-3p ( w/seed UUUCAGU)	2.25	miRecords	Experimentally Observed	FMR1
miR-30a-3p ( w/seed UUUCAGU)	2.25	Ingenuity Expert Findings	Experimentally Observed	HELZ
miR-30a-3p ( w/seed UUUCAGU)	2.25	TargetScan Mouse,Ingenuity Expert Findings	Experimentally Observed,Moderate (predicted)	PIK3C2A	14-3-3-mediated Signaling,3-phosphoinositide Biosynthesis,Actin Cytoskeleton Signaling,Activin Inhibin Signaling Pathway,Acute Myeloid Leukemia Signaling,Adrenomedullin signaling pathway,Aldosterone Signaling in Epithelial Cells,AMPK Signaling,Amyotrophic Lateral Sclerosis Signaling,Angiopoietin Signaling,Antiproliferative Role of Somatostatin Receptor 2,Apelin Cardiomyocyte Signaling Pathway,Ape…
miR-30a-3p ( w/seed UUUCAGU)	2.25	TarBase,miRecords	Experimentally Observed	SLC7A6
miR-30a-3p ( w/seed UUUCAGU)	2.25	TarBase,miRecords	Experimentally Observed	THBS1	Bladder Cancer Signaling,IL-12 Signaling and Production in Macrophages,Inhibition of Angiogenesis by TSP1,Macrophage Alternative Activation Signaling Pathway,p53 Signaling,Pulmonary Fibrosis Idiopathic Signaling Pathway,Pulmonary Healing Signaling Pathway,Ribonucleotide Reductase Signaling Pathway,Synaptogenesis Signaling Pathway
miR-30a-3p ( w/seed UUUCAGU)	2.25	TarBase,miRecords	Experimentally Observed	TUBA1A	14-3-3-mediated Signaling,Axonal Guidance Signaling,Breast Cancer Regulation by Stathmin1,Coronavirus Replication Pathway,Gap Junction Signaling,Germ Cell-Sertoli Cell Junction Signaling,Phagosome Maturation,Remodeling of Epithelial Adherens Junctions,Sertoli Cell-Sertoli Cell Junction Signaling,Sirtuin Signaling Pathway
miR-30a-3p ( w/seed UUUCAGU)	2.25	TarBase,miRecords	Experimentally Observed	VEZT
miR-30a-3p ( w/seed UUUCAGU)	2.25	Ingenuity Expert Findings,TargetScan Human	Experimentally Observed,Moderate (predicted)	WDR44
miR-30a-3p ( w/seed UUUCAGU)	2.25	TarBase,miRecords	Experimentally Observed	WDR82
miR-292b-5p ( w/seed CUCAAAA)	2.12	Ingenuity Expert Findings	Experimentally Observed	AR	Androgen Signaling,Coronavirus Pathogenesis Pathway,DHCR24 Signaling Pathway,Glucocorticoid Receptor Signaling,HOTAIR Regulatory Pathway,Prostate Cancer Signaling,Sumoylation Pathway
miR-292b-5p ( w/seed CUCAAAA)	2.12	Ingenuity Expert Findings	Experimentally Observed	BCL11A
miR-292b-5p ( w/seed CUCAAAA)	2.12	Ingenuity Expert Findings	Experimentally Observed	BCL11B
miR-292b-5p ( w/seed CUCAAAA)	2.12	Ingenuity Expert Findings	Experimentally Observed	BTG1	Cell Cycle Regulation by BTG Family Proteins
miR-292b-5p ( w/seed CUCAAAA)	2.12	TargetScan Mouse,Ingenuity Expert Findings	Experimentally Observed,Moderate (predicted)	CSDE1	CSDE1 Signaling Pathway,MicroRNA Biogenesis Signaling Pathway
miR-292b-5p ( w/seed CUCAAAA)	2.12	Ingenuity Expert Findings	Experimentally Observed	KPNA4	RAN Signaling,Role of NFAT in Regulation of the Immune Response
miR-183-5p ( w/seed AUGGCAC)	2.08	miRecords	Experimentally Observed	BTRC	Cell Cycle: G1/S Checkpoint Regulation,Cell Cycle: G2/M DNA Damage Checkpoint Regulation,Circadian Rhythm Signaling,Cyclins and Cell Cycle Regulation,HIPPO signaling,Iron homeostasis signaling pathway,NF-κB Signaling,Protein Ubiquitination Pathway,Ribonucleotide Reductase Signaling Pathway,WNT/β-catenin Signaling
miR-183-5p ( w/seed AUGGCAC)	2.08	TargetScan Mouse,TargetScan Human,miRecords	Experimentally Observed,Moderate (predicted)	FOXO1	14-3-3-mediated Signaling,Adipogenesis pathway,AMPK Signaling,Angiopoietin Signaling,Autophagy,B Cell Receptor Signaling,Cancer Drug Resistance By Drug Efflux,Cell Cycle: G1/S Checkpoint Regulation,Docosahexaenoic Acid (DHA) Signaling,ERB2-ERBB3 Signaling,ERBB Signaling,Estrogen Receptor Signaling,FXR/RXR Activation,G-Protein Coupled Receptor Signaling,Glioblastoma Multiforme Signaling,Hepatic Fi…
miR-183-5p ( w/seed AUGGCAC)	2.08	TargetScan Mouse,Ingenuity Expert Findings	Experimentally Observed,Moderate (predicted)	MUC15
miR-183-5p ( w/seed AUGGCAC)	2.08	TargetScan Mouse,Ingenuity Expert Findings,TargetScan Human	Experimentally Observed,High (predicted)	PDCD4	Hepatic Fibrosis Signaling Pathway,PD-1, PD-L1 cancer immunotherapy pathway
miR-183-5p ( w/seed AUGGCAC)	2.08	TargetScan Mouse,TargetScan Human,miRecords	Experimentally Observed,High (predicted)	SRSF2
