# Supplementary material for: Genome-Wide microRNA Expression Profiling in Human Spermatozoa and Its Relation to Sperm Quality
Source: Genes (Basel). 2025 Jan 4;16(1):53. doi: 10.3390/genes16010053 (PMC11765444; doi:10.3390/genes16010053)
Supplement: Supplementary file 1 [file genes-16-00053-s001.zip › Table S4-Liste 15 mRNAs targeted by the 21 miRNAs downregulated in S6.xlsx]

## Sheet: Table S4
MicroRNAs	Expr Fold Change	Source	miRNA Confidence	Target mRNAs	Pathway
miR-127-3p (miRNAs w/seed CGGAUCC)	7.83	miRecords	Experimentally Observed	BCL6	B Cell Receptor Signaling,IL-7 Signaling Pathway,Systemic Lupus Erythematosus In T Cell Signaling Pathway,T Cell Exhaustion Signaling Pathway,T Helper Cell Differentiation
miR-127-3p (miRNAs w/seed CGGAUCC)	7.83	miRecords	Experimentally Observed	PRDM1	IL-10 Signaling,Pathogen Induced Cytokine Storm Signaling Pathway,T Cell Exhaustion Signaling Pathway
miR-127-3p (miRNAs w/seed CGGAUCC)	7.83	TarBase,miRecords	Experimentally Observed	RTL1
miR-127-3p (miRNAs w/seed CGGAUCC)	7.83	miRecords	Experimentally Observed	XBP1	Adipogenesis pathway,Endoplasmic Reticulum Stress Pathway,Unfolded protein response
miR-1273h-5p (and other miRNAs w/seed UGGGAGG)	2.34	TargetScan Mouse,Ingenuity Expert Findings,TargetScan Human	Experimentally Observed,Moderate (predicted)	AR	Androgen Signaling,Coronavirus Pathogenesis Pathway,DHCR24 Signaling Pathway,Glucocorticoid Receptor Signaling,HOTAIR Regulatory Pathway,Prostate Cancer Signaling,Sumoylation Pathway
miR-185-5p (and other miRNAs w/seed GGAGAGA)	2.28	TargetScan Human,miRecords	Experimentally Observed,Moderate (predicted)	AKT1	14-3-3-mediated Signaling,Activin Inhibin Signaling Pathway,Acute Myeloid Leukemia Signaling,Acute Phase Response Signaling,Adipogenesis pathway,Adrenomedullin signaling pathway,AMPK Signaling,Amyloid Processing,Angiopoietin Signaling,Apelin Cardiac Fibroblast Signaling Pathway,Apelin Cardiomyocyte Signaling Pathway,Apelin Endothelial Signaling Pathway,Apelin Muscle Signaling Pathway,Autophagy,Ax…
miR-185-5p (and other miRNAs w/seed GGAGAGA)	2.28	miRecords	Experimentally Observed	CCNE1	Antiproliferative Role of TOB in T Cell Signaling,Aryl Hydrocarbon Receptor Signaling,Cell Cycle Regulation by BTG Family Proteins,Cell Cycle: G1/S Checkpoint Regulation,Coronavirus Pathogenesis Pathway,Cyclins and Cell Cycle Regulation,DNA damage-induced 14-3-3σ Signaling,Endocannabinoid Cancer Inhibition Pathway,Estrogen-mediated S-phase Entry,GADD45 Signaling,Glioblastoma Multiforme Signaling,…
miR-185-5p (and other miRNAs w/seed GGAGAGA)	2.28	Ingenuity Expert Findings,TargetScan Human	Experimentally Observed,High (predicted)	CDC42	Actin Cytoskeleton Signaling,Actin Nucleation by ARP-WASP Complex,Agrin Interactions at Neuromuscular Junction,Axonal Guidance Signaling,B Cell Receptor Signaling,Cardiac Hypertrophy Signaling,CD28 Signaling in T Helper Cells,CDC42 Signaling,Cholecystokinin/Gastrin-mediated Signaling,Clathrin-mediated Endocytosis Signaling,Colorectal Cancer Metastasis Signaling,CXCR4 Signaling,Ephrin A Signaling,…
miR-185-5p (and other miRNAs w/seed GGAGAGA)	2.28	TargetScan Human,miRecords	Experimentally Observed,High (predicted)	CDK6	Aryl Hydrocarbon Receptor Signaling,Breast Cancer Regulation by Stathmin1,Cell Cycle Control of Chromosomal Replication,Cell Cycle: G1/S Checkpoint Regulation,Chronic Myeloid Leukemia Signaling,Cyclins and Cell Cycle Regulation,DNA Methylation and Transcriptional Repression Signaling,Glioblastoma Multiforme Signaling,Glioma Signaling,Hereditary Breast Cancer Signaling,Molecular Mechanisms of Canc…
miR-185-5p (and other miRNAs w/seed GGAGAGA)	2.28	TargetScan Mouse,miRecords	Experimentally Observed,High (predicted)	CORO2B
miR-185-5p (and other miRNAs w/seed GGAGAGA)	2.28	TargetScan Mouse,Ingenuity Expert Findings	Experimentally Observed,Moderate (predicted)	DDIT3	Adipogenesis pathway,Apelin Pancreas Signaling Pathway,Autophagy,Coronavirus Pathogenesis Pathway,EIF2 Signaling,Endocannabinoid Cancer Inhibition Pathway,Endoplasmic Reticulum Stress Pathway,Immunogenic Cell Death Signaling Pathway,Oxytocin In Brain Signaling Pathway,p38 MAPK Signaling,Unfolded protein response
miR-185-5p (and other miRNAs w/seed GGAGAGA)	2.28	TargetScan Human,miRecords	Experimentally Observed,Moderate (predicted)	HMGA2	Regulation Of The Epithelial Mesenchymal Transition By Growth Factors Pathway,Regulation of the Epithelial-Mesenchymal Transition Pathway
miR-185-5p (and other miRNAs w/seed GGAGAGA)	2.28	TargetScan Mouse,Ingenuity Expert Findings	Experimentally Observed,Moderate (predicted)	RHOA	ABRA Signaling Pathway,Actin Cytoskeleton Signaling,Actin Nucleation by ARP-WASP Complex,Activin Inhibin Signaling Pathway,Axonal Guidance Signaling,Breast Cancer Regulation by Stathmin1,Cardiac Hypertrophy Signaling,Cardiac Hypertrophy Signaling (Enhanced),CCR3 Signaling in Eosinophils,Chemokine Signaling,Cholecystokinin/Gastrin-mediated Signaling,Colorectal Cancer Metastasis Signaling,CXCR4 Sig…
miR-185-5p (and other miRNAs w/seed GGAGAGA)	2.28	TargetScan Mouse,Ingenuity Expert Findings,TargetScan Human	Experimentally Observed,Moderate (predicted)	VEGFA	ABRA Signaling Pathway,Amyotrophic Lateral Sclerosis Signaling,Autophagy,Axonal Guidance Signaling,BEX2 Signaling Pathway,Bladder Cancer Signaling,Breast Cancer Regulation by Stathmin1,Clathrin-mediated Endocytosis Signaling,CLEAR Signaling Pathway,Colorectal Cancer Metastasis Signaling,Corticotropin Releasing Hormone Signaling,CREB Signaling in Neurons,EIF2 Signaling,Endocannabinoid Cancer Inhib…
miR-185-5p (and other miRNAs w/seed GGAGAGA)	2.28	Ingenuity Expert Findings	Experimentally Observed	VEGFC	ABRA Signaling Pathway,Amyotrophic Lateral Sclerosis Signaling,Axonal Guidance Signaling,BEX2 Signaling Pathway,Bladder Cancer Signaling,Breast Cancer Regulation by Stathmin1,Clathrin-mediated Endocytosis Signaling,Colorectal Cancer Metastasis Signaling,Endocannabinoid Cancer Inhibition Pathway,eNOS Signaling,Ephrin Receptor Signaling,Estrogen Receptor Signaling,Hepatic Fibrosis / Hepatic Stellat…
